# Supplementary material for: A dicoordinate gold(i)–ethylene complex
Source: Chem Commun (Camb). 2021 Aug 11;57(73):9280–3. doi: 10.1039/d1cc02769g (PMC8438763; doi:10.1039/d1cc02769g)
Supplement: CC-057-D1CC02769G-s002 [file CC-057-D1CC02769G-s002.cif]

# Electronic Supplementary Material (ESI) for Chemical Communications.
# This journal is © The Royal Society of Chemistry 2021

####################################################################### 
# 
# This file contains crystal structure data downloaded from the 
# Cambridge Structural Database (CSD) hosted by the Cambridge 
# Crystallographic Data Centre (CCDC).
# 
# Full information about CCDC data access policies and citation 
# guidelines are available at http://www.ccdc.cam.ac.uk/access/V1 
# 
# Audit and citation data items may have been added by the CCDC. 
# Please retain this information to preserve the provenance of 
# this file and to allow appropriate attribution of the data. 
# 
#######################################################################

data_jcm02621a_a
_database_code_depnum_ccdc_archive 'CCDC 2078523'
loop_
_audit_author_name
_audit_author_address
'Jesus Campos'
;CSIC
Spain
;
_audit_update_record             
;
2021-04-19 deposited with the CCDC.	2021-08-11 downloaded from the CCDC.
;

_audit_creation_method           SHELXL-2014/7
_shelx_SHELXL_version_number     2014/7
_chemical_name_systematic        ?
_chemical_name_common            ?
_chemical_melting_point          ?
_chemical_formula_moiety         ?
_chemical_formula_sum            'C128 H170 Ag2 Au2 F24 O2 P2 Sb4'
_chemical_formula_weight         3355.24

_vrf_PLAT220_jcm02621a_a         
;
PROBLEM: NonSolvent   Resd 1  C   Ueq(max)/Ueq(min) Range        6.7 Ratio 
RESPONSE: This normal effect is due to the high libration of terminal methyl 
groups in the six tert-butyl groups present in the ligand.
;


loop_
_atom_type_symbol
_atom_type_description
_atom_type_scat_dispersion_real
_atom_type_scat_dispersion_imag
_atom_type_scat_source
C C 0.0033 0.0016 'International Tables Vol C Tables 4.2.6.8 and 6.1.1.4'
H H 0.0000 0.0000 'International Tables Vol C Tables 4.2.6.8 and 6.1.1.4'
O O 0.0106 0.0060 'International Tables Vol C Tables 4.2.6.8 and 6.1.1.4'
F F 0.0171 0.0103 'International Tables Vol C Tables 4.2.6.8 and 6.1.1.4'
P P 0.1023 0.0942 'International Tables Vol C Tables 4.2.6.8 and 6.1.1.4'
Sb Sb -0.5866 1.5461 'International Tables Vol C Tables 4.2.6.8 and 6.1.1.4'
Au Au -2.0133 8.8022 'International Tables Vol C Tables 4.2.6.8 and 6.1.1.4'
Ag Ag -0.8971 1.1015 'International Tables Vol C Tables 4.2.6.8 and 6.1.1.4'

_space_group_crystal_system      monoclinic
_space_group_IT_number           13
_space_group_name_H-M_alt        'P 2/c'
_space_group_name_Hall           '-P 2yc'

_shelx_space_group_comment       
;
The symmetry employed for this shelxl refinement is uniquely defined
by the following loop, which should always be used as a source of
symmetry information in preference to the above space-group names.
They are only intended as comments.
;

loop_
_space_group_symop_operation_xyz
'x, y, z'
'-x, y, -z+1/2'
'-x, -y, -z'
'x, -y, z-1/2'

_cell_length_a                   23.1321(5)
_cell_length_b                   13.8142(3)
_cell_length_c                   23.2907(6)
_cell_angle_alpha                90
_cell_angle_beta                 112.7110(10)
_cell_angle_gamma                90
_cell_volume                     6865.5(3)
_cell_formula_units_Z            2
_cell_measurement_temperature    193(2)
_cell_measurement_reflns_used    9815
_cell_measurement_theta_min      2.30
_cell_measurement_theta_max      28.31

_exptl_crystal_description       prism
_exptl_crystal_colour            colorless
_exptl_crystal_density_meas      .
_exptl_crystal_density_method    .
_exptl_crystal_density_diffrn    1.622
_exptl_crystal_F_000             3308
_exptl_transmission_factor_min   .
_exptl_transmission_factor_max   .
_exptl_crystal_size_max          0.16
_exptl_crystal_size_mid          0.15
_exptl_crystal_size_min          0.10
_exptl_absorpt_coefficient_mu    3.283
_shelx_estimated_absorpt_T_min   .
_shelx_estimated_absorpt_T_max   .
_exptl_absorpt_correction_type   multi-scan
_exptl_absorpt_correction_T_min  0.5214
_exptl_absorpt_correction_T_max  0.7452
_exptl_absorpt_process_details   ' Apex3 v2016.9-0 (Bruker, 2016)'
_exptl_absorpt_special_details   .
_diffrn_ambient_temperature      193(2)
_diffrn_radiation_wavelength     0.71073
_diffrn_radiation_type           MoK\a
_diffrn_source                   'IuS 3.0 Microfocus Source'
_diffrn_measurement_device_type  'Bruker D8Quest'
_diffrn_measurement_method       '\f and \w scans'
_diffrn_detector_area_resol_mean .
_diffrn_reflns_number            61002
_diffrn_reflns_av_unetI/netI     0.0306
_diffrn_reflns_av_R_equivalents  0.0334
_diffrn_reflns_limit_h_min       -26
_diffrn_reflns_limit_h_max       30
_diffrn_reflns_limit_k_min       -18
_diffrn_reflns_limit_k_max       18
_diffrn_reflns_limit_l_min       -31
_diffrn_reflns_limit_l_max       31
_diffrn_reflns_theta_min         1.896
_diffrn_reflns_theta_max         28.284
_diffrn_reflns_theta_full        25.242
_diffrn_measured_fraction_theta_max 0.997
_diffrn_measured_fraction_theta_full 0.999
_diffrn_reflns_Laue_measured_fraction_max 0.997
_diffrn_reflns_Laue_measured_fraction_full 0.999
_diffrn_reflns_point_group_measured_fraction_max 0.997
_diffrn_reflns_point_group_measured_fraction_full 0.999
_reflns_number_total             16995
_reflns_number_gt                14199
_reflns_threshold_expression     'I > 2\s(I)'
_reflns_Friedel_coverage         0.000
_reflns_Friedel_fraction_max     .
_reflns_Friedel_fraction_full    .

_reflns_special_details          
;
 Reflections were merged by SHELXL according to the crystal
 class for the calculation of statistics and refinement.
 
 _reflns_Friedel_fraction is defined as the number of unique
 Friedel pairs measured divided by the number that would be
 possible theoretically, ignoring centric projections and
 systematic absences.
;

_computing_data_collection       'Bruker APEX3'
_computing_cell_refinement       'Bruker APEX3'
_computing_data_reduction        'Bruker APEX3'
_computing_structure_solution    'SHELXT 2014/5 (Sheldrick, 2014)'
_computing_structure_refinement  'SHELXL-2014/7 (Sheldrick, 2014)'
_computing_molecular_graphics    ?
_computing_publication_material  ?
_refine_special_details          SQUEEZE
_refine_ls_structure_factor_coef Fsqd
_refine_ls_matrix_type           full
_refine_ls_weighting_scheme      calc
_refine_ls_weighting_details     
'w=1/[\s^2^(Fo^2^)+(0.0638P)^2^+17.8824P] where P=(Fo^2^+2Fc^2^)/3'
_atom_sites_solution_primary     ?
_atom_sites_solution_secondary   ?
_atom_sites_solution_hydrogens   mixed
_refine_ls_hydrogen_treatment    mixed
_refine_ls_extinction_method     none
_refine_ls_extinction_coef       .
_refine_ls_number_reflns         16995
_refine_ls_number_parameters     765
_refine_ls_number_restraints     41
_refine_ls_R_factor_all          0.0569
_refine_ls_R_factor_gt           0.0460
_refine_ls_wR_factor_ref         0.1261
_refine_ls_wR_factor_gt          0.1192
_refine_ls_goodness_of_fit_ref   1.030
_refine_ls_restrained_S_all      1.039
_refine_ls_shift/su_max          0.002
_refine_ls_shift/su_mean         0.000

loop_
_atom_site_label
_atom_site_type_symbol
_atom_site_fract_x
_atom_site_fract_y
_atom_site_fract_z
_atom_site_U_iso_or_equiv
_atom_site_adp_type
_atom_site_occupancy
_atom_site_site_symmetry_order
_atom_site_calc_flag
_atom_site_refinement_flags_posn
_atom_site_refinement_flags_adp
_atom_site_refinement_flags_occupancy
_atom_site_disorder_assembly
_atom_site_disorder_group
Ag1 Ag 0.45380(3) 0.64907(4) 0.66073(2) 0.06697(15) Uani 1 1 d . . . . .
Au1 Au 0.26612(2) 0.93182(2) 0.48057(2) 0.03640(6) Uani 1 1 d . . . . .
C1 C 0.20304(19) 0.7483(3) 0.53942(17) 0.0255(8) Uani 1 1 d . . . . .
C2 C 0.1523(2) 0.7267(3) 0.55509(18) 0.0277(8) Uani 1 1 d . . . . .
H2 H 0.1128 0.7550 0.5313 0.033 Uiso 1 1 calc R U . . .
C3 C 0.1567(2) 0.6654(3) 0.60407(19) 0.0314(9) Uani 1 1 d . . . . .
C4 C 0.2163(2) 0.6272(4) 0.6385(2) 0.0397(10) Uani 1 1 d . . . . .
H4 H 0.2215 0.5849 0.6723 0.048 Uiso 1 1 calc R U . . .
C5 C 0.2672(2) 0.6498(4) 0.6244(2) 0.0393(10) Uani 1 1 d . . . . .
H5 H 0.3071 0.6245 0.6498 0.047 Uiso 1 1 calc R U . . .
C6 C 0.2623(2) 0.7086(3) 0.57382(19) 0.0303(8) Uani 1 1 d . . . . .
C7 C 0.3189(2) 0.7241(3) 0.5596(2) 0.0336(9) Uani 1 1 d . . . . .
C8 C 0.3239(2) 0.6853(4) 0.5060(2) 0.0395(10) Uani 1 1 d . . . . .
H8 H 0.2903 0.6480 0.4781 0.047 Uiso 1 1 calc R U . . .
C9 C 0.3770(2) 0.7003(4) 0.4928(2) 0.0446(12) Uani 1 1 d . . . . .
H9 H 0.3784 0.6735 0.4558 0.054 Uiso 1 1 calc R U . . .
C10 C 0.4281(2) 0.7533(4) 0.5324(3) 0.0484(13) Uani 1 1 d . . . . .
C11 C 0.4233(2) 0.7916(4) 0.5858(2) 0.0436(11) Uani 1 1 d . . . . .
H11 H 0.4573 0.8281 0.6139 0.052 Uiso 1 1 calc R U . . .
C12 C 0.3701(2) 0.7780(4) 0.5994(2) 0.0392(10) Uani 1 1 d . . . . .
H12 H 0.3685 0.8055 0.6362 0.047 Uiso 1 1 calc R U . . .
C13 C 0.0985(2) 0.6382(4) 0.6164(2) 0.0407(11) Uani 1 1 d . . . . .
C14 C 0.0657(4) 0.5552(6) 0.5721(4) 0.083(3) Uani 1 1 d . . . . .
H14A H 0.0623 0.5713 0.5299 0.125 Uiso 1 1 calc R U . . .
H14B H 0.0238 0.5457 0.5721 0.125 Uiso 1 1 calc R U . . .
H14C H 0.0902 0.4957 0.5859 0.125 Uiso 1 1 calc R U . . .
C15 C 0.0520(3) 0.7225(6) 0.6016(4) 0.072(2) Uani 1 1 d . . . . .
H15A H 0.0741 0.7815 0.6219 0.108 Uiso 1 1 calc R U . . .
H15B H 0.0192 0.7075 0.6170 0.108 Uiso 1 1 calc R U . . .
H15C H 0.0331 0.7325 0.5565 0.108 Uiso 1 1 calc R U . . .
C16 C 0.1155(4) 0.6081(9) 0.6835(3) 0.101(3) Uani 1 1 d . . . . .
H16A H 0.1404 0.5485 0.6918 0.152 Uiso 1 1 calc R U . . .
H16B H 0.0771 0.5967 0.6908 0.152 Uiso 1 1 calc R U . . .
H16C H 0.1399 0.6596 0.7112 0.152 Uiso 1 1 calc R U . . .
C17 C 0.4847(3) 0.7705(5) 0.5149(3) 0.0596(16) Uani 1 1 d . . . . .
C18 C 0.5379(4) 0.8187(11) 0.5657(5) 0.136(5) Uani 1 1 d . . . . .
H18A H 0.5254 0.8841 0.5725 0.204 Uiso 1 1 calc R U . . .
H18B H 0.5741 0.8226 0.5538 0.204 Uiso 1 1 calc R U . . .
H18C H 0.5492 0.7810 0.6042 0.204 Uiso 1 1 calc R U . . .
C19 C 0.4642(5) 0.8319(9) 0.4566(5) 0.120(4) Uani 1 1 d . . . . .
H19A H 0.4517 0.8961 0.4655 0.180 Uiso 1 1 calc R U . . .
H19B H 0.4287 0.8008 0.4237 0.180 Uiso 1 1 calc R U . . .
H19C H 0.4991 0.8384 0.4429 0.180 Uiso 1 1 calc R U . . .
C20 C 0.5083(4) 0.6731(8) 0.4997(5) 0.103(3) Uani 1 1 d . . . . .
H20A H 0.5492 0.6826 0.4971 0.154 Uiso 1 1 calc R U . . .
H20B H 0.4784 0.6488 0.4598 0.154 Uiso 1 1 calc R U . . .
H20C H 0.5124 0.6262 0.5326 0.154 Uiso 1 1 calc R U . . .
C21 C 0.18053(17) 0.7305(3) 0.41053(17) 0.0232(7) Uani 1 1 d . . . . .
C22 C 0.15974(18) 0.6374(3) 0.41839(18) 0.0259(8) Uani 1 1 d . . . . .
H22 H 0.1471 0.6266 0.4521 0.031 Uiso 1 1 calc R U . . .
C23 C 0.1571(2) 0.5612(3) 0.37888(19) 0.0274(8) Uani 1 1 d . . . . .
C24 C 0.1785(2) 0.5795(3) 0.3312(2) 0.0323(9) Uani 1 1 d . . . . .
H24 H 0.1785 0.5286 0.3037 0.039 Uiso 1 1 calc R U . . .
C25 C 0.1996(2) 0.6699(3) 0.32336(19) 0.0308(8) Uani 1 1 d . . . . .
H25 H 0.2144 0.6793 0.2910 0.037 Uiso 1 1 calc R U . . .
C26 C 0.19983(18) 0.7477(3) 0.36130(18) 0.0254(8) Uani 1 1 d . . . . .
C27 C 0.21911(19) 0.8442(3) 0.34689(18) 0.0267(8) Uani 1 1 d . . . . .
C28 C 0.2731(2) 0.8552(3) 0.3347(2) 0.0336(9) Uani 1 1 d . . . . .
H28 H 0.3003 0.8015 0.3401 0.040 Uiso 1 1 calc R U . . .
C29 C 0.2879(2) 0.9430(3) 0.3147(2) 0.0339(9) Uani 1 1 d . . . . .
H29 H 0.3253 0.9484 0.3071 0.041 Uiso 1 1 calc R U . . .
C30 C 0.2487(2) 1.0234(3) 0.3054(2) 0.0306(8) Uani 1 1 d . . . . .
C31 C 0.1952(2) 1.0130(3) 0.3192(2) 0.0316(9) Uani 1 1 d . . . . .
H31 H 0.1685 1.0671 0.3147 0.038 Uiso 1 1 calc R U . . .
C32 C 0.18030(19) 0.9251(3) 0.33915(19) 0.0279(8) Uani 1 1 d . . . . .
H32 H 0.1434 0.9199 0.3477 0.034 Uiso 1 1 calc R U . . .
C33 C 0.1311(2) 0.4618(3) 0.3846(2) 0.0370(10) Uani 1 1 d . . . . .
C34 C 0.0668(3) 0.4512(5) 0.3297(3) 0.0631(17) Uani 1 1 d . . . . .
H34A H 0.0721 0.4608 0.2903 0.095 Uiso 1 1 calc R U . . .
H34B H 0.0377 0.4998 0.3337 0.095 Uiso 1 1 calc R U . . .
H34C H 0.0500 0.3863 0.3305 0.095 Uiso 1 1 calc R U . . .
C35 C 0.1748(4) 0.3822(4) 0.3816(4) 0.071(2) Uani 1 1 d . . . . .
H35A H 0.1795 0.3854 0.3417 0.107 Uiso 1 1 calc R U . . .
H35B H 0.1573 0.3192 0.3857 0.107 Uiso 1 1 calc R U . . .
H35C H 0.2158 0.3906 0.4156 0.107 Uiso 1 1 calc R U . . .
C36 C 0.1208(3) 0.4510(4) 0.4455(3) 0.0490(13) Uani 1 1 d . . . . .
H36A H 0.1060 0.3855 0.4482 0.073 Uiso 1 1 calc R U . . .
H36B H 0.0896 0.4983 0.4463 0.073 Uiso 1 1 calc R U . . .
H36C H 0.1605 0.4626 0.4809 0.073 Uiso 1 1 calc R U . . .
C37 C 0.2597(2) 1.1182(3) 0.2771(2) 0.0381(10) Uani 1 1 d . . . . .
C38 C 0.2077(3) 1.1233(5) 0.2108(3) 0.0617(16) Uani 1 1 d . . . . .
H38A H 0.1666 1.1246 0.2137 0.092 Uiso 1 1 calc R U . . .
H38B H 0.2106 1.0664 0.1869 0.092 Uiso 1 1 calc R U . . .
H38C H 0.2132 1.1822 0.1900 0.092 Uiso 1 1 calc R U . . .
C39 C 0.3218(3) 1.1203(4) 0.2696(4) 0.0621(17) Uani 1 1 d . . . . .
H39A H 0.3258 1.1814 0.2501 0.093 Uiso 1 1 calc R U . . .
H39B H 0.3238 1.0661 0.2432 0.093 Uiso 1 1 calc R U . . .
H39C H 0.3560 1.1147 0.3105 0.093 Uiso 1 1 calc R U . . .
C40 C 0.2539(4) 1.2044(4) 0.3142(4) 0.071(2) Uani 1 1 d . . . . .
H40A H 0.2871 1.2019 0.3560 0.107 Uiso 1 1 calc R U . . .
H40B H 0.2129 1.2031 0.3175 0.107 Uiso 1 1 calc R U . . .
H40C H 0.2579 1.2641 0.2933 0.107 Uiso 1 1 calc R U . . .
C41 C 0.11266(19) 0.8767(3) 0.45000(18) 0.0265(8) Uani 1 1 d . . . . .
C42 C 0.0599(2) 0.8234(3) 0.4134(2) 0.0314(9) Uani 1 1 d . . . . .
H42 H 0.0658 0.7597 0.4013 0.038 Uiso 1 1 calc R U . . .
C43 C -0.0008(2) 0.8591(4) 0.3938(2) 0.0362(10) Uani 1 1 d . . . . .
C44 C -0.0079(2) 0.9540(4) 0.4107(3) 0.0463(12) Uani 1 1 d . . . . .
H44 H -0.0485 0.9818 0.3975 0.056 Uiso 1 1 calc R U . . .
C45 C 0.0439(2) 1.0078(4) 0.4467(3) 0.0445(12) Uani 1 1 d . . . . .
H45 H 0.0376 1.0720 0.4577 0.053 Uiso 1 1 calc R U . . .
C46 C 0.1048(2) 0.9721(3) 0.46757(19) 0.0313(9) Uani 1 1 d . . . . .
C47 C 0.1559(2) 1.0372(3) 0.5063(2) 0.0345(9) Uani 1 1 d . . . . .
C48 C 0.1614(3) 1.1293(4) 0.4847(2) 0.0507(14) Uani 1 1 d . . . . .
H48 H 0.1352 1.1477 0.4436 0.061 Uiso 1 1 calc R U . . .
C49 C 0.2049(3) 1.1945(4) 0.5228(3) 0.0568(16) Uani 1 1 d . . . . .
H49 H 0.2078 1.2568 0.5069 0.068 Uiso 1 1 calc R U . . .
C50 C 0.2446(3) 1.1716(4) 0.5837(2) 0.0464(12) Uani 1 1 d . . . . .
C51 C 0.2400(3) 1.0789(4) 0.6034(2) 0.0455(12) Uani 1 1 d . . . . .
H51 H 0.2674 1.0597 0.6440 0.055 Uiso 1 1 calc R U . . .
C52 C 0.1968(2) 1.0127(3) 0.5660(2) 0.0385(10) Uani 1 1 d . . . . .
H52 H 0.1952 0.9496 0.5815 0.046 Uiso 1 1 calc R U . . .
C53 C -0.0563(2) 0.7969(4) 0.3538(3) 0.0621(15) Uani 1 1 d D U . . .
C54 C -0.0647(5) 0.7188(9) 0.3923(5) 0.155(5) Uani 1 1 d D U . . .
H54A H -0.0876 0.7434 0.4169 0.232 Uiso 1 1 calc R U . . .
H54B H -0.0236 0.6948 0.4202 0.232 Uiso 1 1 calc R U . . .
H54C H -0.0885 0.6660 0.3655 0.232 Uiso 1 1 calc R U . . .
C55 C -0.0449(4) 0.7640(9) 0.2964(5) 0.115(3) Uani 1 1 d D U . . .
H55A H -0.0128 0.7133 0.3084 0.173 Uiso 1 1 calc R U . . .
H55B H -0.0306 0.8191 0.2789 0.173 Uiso 1 1 calc R U . . .
H55C H -0.0839 0.7385 0.2653 0.173 Uiso 1 1 calc R U . . .
C56 C -0.1152(3) 0.8553(6) 0.3246(4) 0.081(2) Uani 1 1 d D U . . .
H56A H -0.1479 0.8151 0.2946 0.121 Uiso 1 1 calc R U . . .
H56B H -0.1069 0.9114 0.3031 0.121 Uiso 1 1 calc R U . . .
H56C H -0.1293 0.8776 0.3570 0.121 Uiso 1 1 calc R U . . .
C57 C 0.2902(4) 1.2472(4) 0.6259(3) 0.0716(17) Uani 1 1 d . U . . .
C58 C 0.2661(5) 1.3449(6) 0.6145(5) 0.120(4) Uani 1 1 d . U . . .
H58A H 0.2257 1.3477 0.6189 0.180 Uiso 1 1 calc R U . . .
H58B H 0.2605 1.3644 0.5722 0.180 Uiso 1 1 calc R U . . .
H58C H 0.2958 1.3889 0.6447 0.180 Uiso 1 1 calc R U . . .
C59 C 0.3108(6) 1.2206(7) 0.6934(4) 0.132(4) Uani 1 1 d . U . . .
H59A H 0.3439 1.2650 0.7186 0.198 Uiso 1 1 calc R U . . .
H59B H 0.3269 1.1542 0.6996 0.198 Uiso 1 1 calc R U . . .
H59C H 0.2750 1.2253 0.7059 0.198 Uiso 1 1 calc R U . . .
C60 C 0.3499(5) 1.2457(8) 0.6123(7) 0.141(4) Uani 1 1 d . U . . .
H60A H 0.3424 1.2799 0.5732 0.212 Uiso 1 1 calc R U . . .
H60B H 0.3618 1.1786 0.6087 0.212 Uiso 1 1 calc R U . . .
H60C H 0.3839 1.2778 0.6463 0.212 Uiso 1 1 calc R U . . .
C61 C 0.3242(4) 1.0540(7) 0.4717(4) 0.092(3) Uani 1 1 d . . . . .
H61A H 0.3419 1.0469 0.4394 0.110 Uiso 1 1 calc R U . . .
H61B H 0.3077 1.1197 0.4730 0.110 Uiso 1 1 calc R U . . .
C62 C 0.3552(4) 1.0155(6) 0.5237(4) 0.081(2) Uani 1 1 d . . . . .
H62A H 0.3598 1.0543 0.5610 0.098 Uiso 1 1 calc R U . . .
H62B H 0.3941 0.9814 0.5273 0.098 Uiso 1 1 calc R U . . .
C63 C 0.4196(4) 0.5046(5) 0.6030(4) 0.079(2) Uani 1 1 d . . . . .
H63A H 0.3737 0.4934 0.5849 0.095 Uiso 1 1 calc R U . . .
H63B H 0.4403 0.4874 0.5743 0.095 Uiso 1 1 calc R U . . .
C64 C 0.4503(3) 0.4784(5) 0.6638(4) 0.0719(19) Uani 1 1 d . . . . .
H64A H 0.4907 0.4443 0.6741 0.086 Uiso 1 1 calc R U . . .
H64B H 0.4241 0.4503 0.6847 0.086 Uiso 1 1 calc R U . . .
F1 F 0.5643(2) 0.5113(5) 0.6245(3) 0.114(2) Uani 1 1 d . . . . .
F2 F 0.6191(2) 0.4652(4) 0.7412(2) 0.0943(15) Uani 1 1 d . . . . .
F3 F 0.6481(3) 0.3698(3) 0.6577(3) 0.0965(15) Uani 1 1 d . . . . .
F4 F 0.72915(18) 0.4868(4) 0.7346(2) 0.1030(19) Uani 1 1 d . . . . .
F5 F 0.6734(3) 0.5331(5) 0.6165(3) 0.121(2) Uani 1 1 d . . . . .
F6 F 0.6464(3) 0.6260(3) 0.7035(4) 0.131(3) Uani 1 1 d . . . . .
F7 F 0.5325(3) 0.8962(4) 0.7170(3) 0.1077(17) Uani 1 1 d . . . . .
F8 F 0.4274(3) 0.9907(4) 0.6788(3) 0.127(2) Uani 1 1 d . . . . .
F9 F 0.5339(5) 1.0864(6) 0.7171(4) 0.206(5) Uani 1 1 d . . . . .
F10 F -0.0578(2) 0.1117(6) 0.2878(3) 0.117(2) Uani 1 1 d . . . . .
F11 F 0.0000 0.2476(7) 0.2500 0.241(8) Uani 1 2 d S T P . .
F12 F 0.0616(3) 0.1225(10) 0.3259(3) 0.217(6) Uani 1 1 d . . . . .
F13 F 0.0000 -0.0077(7) 0.2500 0.328(15) Uani 1 2 d S T P . .
O1 O 0.5553(2) 0.7017(3) 0.7356(2) 0.0579(10) Uani 1 1 d D . . . .
P1 P 0.18909(5) 0.82095(7) 0.46995(5) 0.02387(19) Uani 1 1 d . . . . .
Sb1 Sb 0.64755(2) 0.49774(3) 0.67878(2) 0.05084(10) Uani 1 1 d . . . . .
Sb2 Sb 0.5000 0.99602(4) 0.7500 0.06178(17) Uani 1 2 d S T P . .
Sb3 Sb 0.0000 0.11919(4) 0.2500 0.05136(13) Uani 1 2 d S T P . .
H1A H 0.553(4) 0.7623(15) 0.735(4) 0.077 Uiso 1 1 d D U . . .
H1B H 0.580(3) 0.682(5) 0.719(3) 0.077 Uiso 1 1 d D U . . .

loop_
_atom_site_aniso_label
_atom_site_aniso_U_11
_atom_site_aniso_U_22
_atom_site_aniso_U_33
_atom_site_aniso_U_23
_atom_site_aniso_U_13
_atom_site_aniso_U_12
Ag1 0.0642(3) 0.0591(3) 0.0577(3) 0.0004(2) 0.0016(2) -0.0093(2)
Au1 0.03698(10) 0.03246(9) 0.04022(10) -0.00493(7) 0.01540(7) -0.01333(7)
C1 0.033(2) 0.0227(17) 0.0188(17) -0.0036(14) 0.0079(15) -0.0057(15)
C2 0.032(2) 0.0277(19) 0.0227(18) -0.0028(15) 0.0093(15) -0.0056(16)
C3 0.040(2) 0.031(2) 0.0234(19) -0.0040(16) 0.0129(17) -0.0089(17)
C4 0.052(3) 0.038(2) 0.030(2) 0.0080(18) 0.016(2) 0.001(2)
C5 0.036(2) 0.045(3) 0.033(2) 0.008(2) 0.0106(19) 0.008(2)
C6 0.033(2) 0.031(2) 0.0241(19) -0.0045(16) 0.0076(16) -0.0026(16)
C7 0.027(2) 0.039(2) 0.031(2) 0.0018(18) 0.0073(17) 0.0019(17)
C8 0.029(2) 0.054(3) 0.033(2) -0.006(2) 0.0088(18) -0.002(2)
C9 0.035(2) 0.065(3) 0.033(2) -0.005(2) 0.012(2) 0.000(2)
C10 0.034(2) 0.064(3) 0.046(3) 0.006(3) 0.014(2) -0.003(2)
C11 0.035(2) 0.048(3) 0.041(3) -0.001(2) 0.008(2) -0.009(2)
C12 0.040(2) 0.041(2) 0.032(2) 0.0005(19) 0.0086(19) 0.000(2)
C13 0.048(3) 0.046(3) 0.031(2) -0.001(2) 0.020(2) -0.015(2)
C14 0.081(5) 0.071(5) 0.115(7) -0.045(5) 0.058(5) -0.046(4)
C15 0.065(4) 0.078(5) 0.097(5) 0.005(4) 0.057(4) -0.001(3)
C16 0.065(4) 0.190(10) 0.052(4) 0.044(5) 0.026(3) -0.019(6)
C17 0.040(3) 0.085(5) 0.059(4) 0.003(3) 0.025(3) -0.012(3)
C18 0.072(5) 0.244(15) 0.107(7) -0.062(9) 0.049(5) -0.087(8)
C19 0.085(6) 0.165(11) 0.129(9) 0.071(8) 0.062(6) 0.012(6)
C20 0.060(5) 0.123(8) 0.147(9) 0.002(7) 0.063(6) 0.005(5)
C21 0.0240(17) 0.0228(17) 0.0217(17) -0.0015(14) 0.0075(14) -0.0029(14)
C22 0.0259(18) 0.0276(19) 0.0242(18) -0.0015(15) 0.0095(15) -0.0036(15)
C23 0.0299(19) 0.0227(18) 0.0269(19) -0.0019(15) 0.0081(16) -0.0006(15)
C24 0.040(2) 0.027(2) 0.032(2) -0.0061(16) 0.0166(18) -0.0017(17)
C25 0.039(2) 0.031(2) 0.0267(19) -0.0001(16) 0.0177(17) 0.0015(17)
C26 0.0258(18) 0.0275(19) 0.0218(17) 0.0008(14) 0.0080(15) -0.0006(15)
C27 0.033(2) 0.0240(18) 0.0227(18) 0.0017(14) 0.0097(15) -0.0012(15)
C28 0.033(2) 0.032(2) 0.037(2) 0.0032(18) 0.0147(18) 0.0032(17)
C29 0.030(2) 0.034(2) 0.040(2) 0.0054(18) 0.0166(18) 0.0000(17)
C30 0.034(2) 0.029(2) 0.029(2) 0.0022(16) 0.0126(17) -0.0034(17)
C31 0.035(2) 0.027(2) 0.034(2) 0.0028(16) 0.0139(18) 0.0042(16)
C32 0.0279(19) 0.030(2) 0.0284(19) 0.0011(16) 0.0135(16) -0.0009(15)
C33 0.051(3) 0.0246(19) 0.043(2) -0.0084(18) 0.025(2) -0.0095(19)
C34 0.065(4) 0.067(4) 0.053(3) -0.015(3) 0.019(3) -0.036(3)
C35 0.106(5) 0.025(2) 0.118(6) 0.007(3) 0.083(5) 0.007(3)
C36 0.076(4) 0.030(2) 0.053(3) -0.003(2) 0.038(3) -0.014(2)
C37 0.044(3) 0.027(2) 0.048(3) 0.0065(19) 0.022(2) -0.0033(18)
C38 0.072(4) 0.057(4) 0.052(3) 0.025(3) 0.021(3) -0.001(3)
C39 0.058(3) 0.045(3) 0.094(5) 0.017(3) 0.041(3) -0.010(3)
C40 0.111(6) 0.034(3) 0.092(5) -0.010(3) 0.064(5) -0.016(3)
C41 0.0297(19) 0.0271(19) 0.0211(17) 0.0002(14) 0.0079(15) -0.0001(15)
C42 0.034(2) 0.029(2) 0.030(2) -0.0025(16) 0.0113(17) -0.0016(17)
C43 0.031(2) 0.042(2) 0.032(2) -0.0037(19) 0.0085(18) -0.0018(18)
C44 0.038(3) 0.044(3) 0.050(3) -0.007(2) 0.009(2) 0.010(2)
C45 0.046(3) 0.033(2) 0.049(3) -0.010(2) 0.012(2) 0.006(2)
C46 0.040(2) 0.029(2) 0.0235(19) -0.0017(16) 0.0108(17) 0.0000(17)
C47 0.045(2) 0.0252(19) 0.031(2) -0.0058(17) 0.0121(19) -0.0024(18)
C48 0.069(4) 0.032(2) 0.036(3) 0.004(2) 0.005(2) -0.007(2)
C49 0.078(4) 0.031(2) 0.048(3) 0.003(2) 0.009(3) -0.015(3)
C50 0.058(3) 0.031(2) 0.043(3) -0.008(2) 0.011(2) -0.009(2)
C51 0.054(3) 0.040(3) 0.029(2) -0.0034(19) 0.002(2) -0.005(2)
C52 0.056(3) 0.028(2) 0.027(2) 0.0005(17) 0.011(2) -0.0032(19)
C53 0.035(2) 0.042(3) 0.080(3) -0.016(2) -0.009(2) -0.0064(19)
C54 0.095(6) 0.148(7) 0.141(6) 0.058(6) -0.043(5) -0.075(6)
C55 0.073(5) 0.147(9) 0.105(4) -0.053(5) 0.011(4) -0.012(5)
C56 0.047(3) 0.073(4) 0.091(5) -0.004(4) -0.008(3) 0.007(3)
C57 0.078(4) 0.041(2) 0.068(3) -0.018(2) -0.002(3) -0.023(2)
C58 0.141(7) 0.048(3) 0.105(6) -0.028(3) -0.026(5) -0.002(3)
C59 0.189(10) 0.087(6) 0.070(3) -0.016(3) -0.005(3) -0.071(6)
C60 0.118(5) 0.114(8) 0.198(10) -0.088(7) 0.067(6) -0.065(5)
C61 0.093(6) 0.112(6) 0.061(4) 0.011(4) 0.019(4) -0.074(5)
C62 0.064(4) 0.077(5) 0.081(5) 0.001(4) 0.004(4) -0.044(4)
C63 0.076(5) 0.053(4) 0.098(6) -0.012(4) 0.023(4) -0.009(3)
C64 0.058(4) 0.066(4) 0.089(5) 0.011(4) 0.025(4) -0.008(3)
F1 0.048(2) 0.163(5) 0.108(4) 0.050(4) 0.004(2) 0.012(3)
F2 0.092(3) 0.117(4) 0.096(3) 0.025(3) 0.060(3) 0.024(3)
F3 0.112(4) 0.062(3) 0.106(4) -0.026(2) 0.031(3) 0.000(2)
F4 0.043(2) 0.166(5) 0.087(3) -0.071(3) 0.011(2) 0.007(3)
F5 0.115(4) 0.146(5) 0.130(5) 0.053(4) 0.076(4) 0.018(4)
F6 0.115(4) 0.053(3) 0.271(8) -0.036(4) 0.124(5) -0.016(3)
F7 0.085(3) 0.104(4) 0.136(5) -0.022(4) 0.045(3) 0.009(3)
F8 0.119(4) 0.110(4) 0.087(4) -0.013(3) -0.032(3) 0.037(3)
F9 0.259(11) 0.136(6) 0.166(7) 0.067(5) 0.020(7) -0.097(7)
F10 0.063(3) 0.196(6) 0.103(4) -0.046(4) 0.043(3) -0.001(3)
F11 0.39(2) 0.056(5) 0.258(16) 0.000 0.108(16) 0.000
F12 0.075(4) 0.484(17) 0.075(4) 0.079(7) 0.012(3) 0.023(7)
F13 0.56(3) 0.052(5) 0.61(4) 0.000 0.50(3) 0.000
O1 0.044(2) 0.065(3) 0.062(3) -0.007(2) 0.0175(19) -0.005(2)
P1 0.0268(5) 0.0223(4) 0.0218(4) -0.0011(4) 0.0086(4) -0.0052(4)
Sb1 0.03861(18) 0.0485(2) 0.0628(2) -0.00454(17) 0.01667(17) -0.00051(15)
Sb2 0.0681(4) 0.0383(3) 0.0588(3) 0.000 0.0022(3) 0.000
Sb3 0.0400(3) 0.0492(3) 0.0628(3) 0.000 0.0176(2) 0.000

_geom_special_details            
;
 All esds (except the esd in the dihedral angle between two l.s. planes)
 are estimated using the full covariance matrix.  The cell esds are taken
 into account individually in the estimation of esds in distances, angles
 and torsion angles; correlations between esds in cell parameters are only
 used when they are defined by crystal symmetry.  An approximate (isotropic)
 treatment of cell esds is used for estimating esds involving l.s. planes.
;

loop_
_geom_bond_atom_site_label_1
_geom_bond_atom_site_label_2
_geom_bond_distance
_geom_bond_site_symmetry_2
_geom_bond_publ_flag
Ag1 C64 2.361(8) . ?
Ag1 C63 2.366(7) . ?
Ag1 O1 2.433(4) . ?
Ag1 C11 2.543(5) . ?
Ag1 C12 2.612(5) . ?
Au1 C61 2.216(6) . ?
Au1 C62 2.235(6) . ?
Au1 P1 2.2896(10) . ?
C1 C2 1.390(6) . ?
C1 C6 1.406(6) . ?
C1 P1 1.824(4) . ?
C2 C3 1.392(6) . ?
C2 H2 0.9500 . ?
C3 C4 1.402(7) . ?
C3 C13 1.528(6) . ?
C4 C5 1.376(7) . ?
C4 H4 0.9500 . ?
C5 C6 1.399(6) . ?
C5 H5 0.9500 . ?
C6 C7 1.485(6) . ?
C7 C12 1.402(6) . ?
C7 C8 1.403(7) . ?
C8 C9 1.390(7) . ?
C8 H8 0.9500 . ?
C9 C10 1.394(7) . ?
C9 H9 0.9500 . ?
C10 C11 1.397(8) . ?
C10 C17 1.531(7) . ?
C11 C12 1.396(7) . ?
C11 H11 0.9500 . ?
C12 H12 0.9500 . ?
C13 C16 1.514(8) . ?
C13 C15 1.532(9) . ?
C13 C14 1.533(8) . ?
C14 H14A 0.9800 . ?
C14 H14B 0.9800 . ?
C14 H14C 0.9800 . ?
C15 H15A 0.9800 . ?
C15 H15B 0.9800 . ?
C15 H15C 0.9800 . ?
C16 H16A 0.9800 . ?
C16 H16B 0.9800 . ?
C16 H16C 0.9800 . ?
C17 C18 1.495(10) . ?
C17 C19 1.514(11) . ?
C17 C20 1.543(12) . ?
C18 H18A 0.9800 . ?
C18 H18B 0.9800 . ?
C18 H18C 0.9800 . ?
C19 H19A 0.9800 . ?
C19 H19B 0.9800 . ?
C19 H19C 0.9800 . ?
C20 H20A 0.9800 . ?
C20 H20B 0.9800 . ?
C20 H20C 0.9800 . ?
C21 C26 1.402(5) . ?
C21 C22 1.409(5) . ?
C21 P1 1.818(4) . ?
C22 C23 1.384(5) . ?
C22 H22 0.9500 . ?
C23 C24 1.403(6) . ?
C23 C33 1.526(6) . ?
C24 C25 1.378(6) . ?
C24 H24 0.9500 . ?
C25 C26 1.390(6) . ?
C25 H25 0.9500 . ?
C26 C27 1.485(5) . ?
C27 C28 1.392(6) . ?
C27 C32 1.401(6) . ?
C28 C29 1.388(6) . ?
C28 H28 0.9500 . ?
C29 C30 1.398(6) . ?
C29 H29 0.9500 . ?
C30 C31 1.400(6) . ?
C30 C37 1.531(6) . ?
C31 C32 1.390(6) . ?
C31 H31 0.9500 . ?
C32 H32 0.9500 . ?
C33 C35 1.512(7) . ?
C33 C36 1.533(7) . ?
C33 C34 1.549(8) . ?
C34 H34A 0.9800 . ?
C34 H34B 0.9800 . ?
C34 H34C 0.9800 . ?
C35 H35A 0.9800 . ?
C35 H35B 0.9800 . ?
C35 H35C 0.9800 . ?
C36 H36A 0.9800 . ?
C36 H36B 0.9800 . ?
C36 H36C 0.9800 . ?
C37 C40 1.508(8) . ?
C37 C39 1.513(8) . ?
C37 C38 1.549(8) . ?
C38 H38A 0.9800 . ?
C38 H38B 0.9800 . ?
C38 H38C 0.9800 . ?
C39 H39A 0.9800 . ?
C39 H39B 0.9800 . ?
C39 H39C 0.9800 . ?
C40 H40A 0.9800 . ?
C40 H40B 0.9800 . ?
C40 H40C 0.9800 . ?
C41 C42 1.398(6) . ?
C41 C46 1.412(6) . ?
C41 P1 1.816(4) . ?
C42 C43 1.388(6) . ?
C42 H42 0.9500 . ?
C43 C44 1.396(7) . ?
C43 C53 1.527(7) . ?
C44 C45 1.384(7) . ?
C44 H44 0.9500 . ?
C45 C46 1.390(7) . ?
C45 H45 0.9500 . ?
C46 C47 1.482(6) . ?
C47 C52 1.389(6) . ?
C47 C48 1.392(7) . ?
C48 C49 1.385(7) . ?
C48 H48 0.9500 . ?
C49 C50 1.396(8) . ?
C49 H49 0.9500 . ?
C50 C51 1.379(7) . ?
C50 C57 1.539(7) . ?
C51 C52 1.385(7) . ?
C51 H51 0.9500 . ?
C52 H52 0.9500 . ?
C53 C54 1.463(10) . ?
C53 C56 1.501(8) . ?
C53 C55 1.528(10) . ?
C54 H54A 0.9800 . ?
C54 H54B 0.9800 . ?
C54 H54C 0.9800 . ?
C55 H55A 0.9800 . ?
C55 H55B 0.9800 . ?
C55 H55C 0.9800 . ?
C56 H56A 0.9800 . ?
C56 H56B 0.9800 . ?
C56 H56C 0.9800 . ?
C57 C58 1.445(11) . ?
C57 C59 1.501(12) . ?
C57 C60 1.532(14) . ?
C58 H58A 0.9800 . ?
C58 H58B 0.9800 . ?
C58 H58C 0.9800 . ?
C59 H59A 0.9800 . ?
C59 H59B 0.9800 . ?
C59 H59C 0.9800 . ?
C60 H60A 0.9800 . ?
C60 H60B 0.9800 . ?
C60 H60C 0.9800 . ?
C61 C62 1.263(10) . ?
C61 H61A 0.9900 . ?
C61 H61B 0.9900 . ?
C62 H62A 0.9900 . ?
C62 H62B 0.9900 . ?
C63 C64 1.367(11) . ?
C63 H63A 0.9900 . ?
C63 H63B 0.9900 . ?
C64 H64A 0.9900 . ?
C64 H64B 0.9900 . ?
F1 Sb1 1.861(4) . ?
F2 Sb1 1.867(5) . ?
F3 Sb1 1.836(4) . ?
F4 Sb1 1.839(4) . ?
F5 Sb1 1.835(5) . ?
F6 Sb1 1.866(5) . ?
F7 Sb2 1.872(5) . ?
F8 Sb2 1.851(5) . ?
F9 Sb2 1.795(7) . ?
F10 Sb3 1.866(5) . ?
F11 Sb3 1.774(9) . ?
F12 Sb3 1.792(6) . ?
F13 Sb3 1.753(9) . ?
O1 H1A 0.84(2) . ?
O1 H1B 0.85(2) . ?
Sb2 F9 1.795(7) 2_656 ?
Sb2 F8 1.851(5) 2_656 ?
Sb2 F7 1.872(5) 2_656 ?
Sb3 F12 1.792(6) 2 ?
Sb3 F10 1.866(5) 2 ?

loop_
_geom_angle_atom_site_label_1
_geom_angle_atom_site_label_2
_geom_angle_atom_site_label_3
_geom_angle
_geom_angle_site_symmetry_1
_geom_angle_site_symmetry_3
_geom_angle_publ_flag
C64 Ag1 C63 33.6(3) . . ?
C64 Ag1 O1 108.1(2) . . ?
C63 Ag1 O1 132.7(2) . . ?
C64 Ag1 C11 142.2(2) . . ?
C63 Ag1 C11 108.7(2) . . ?
O1 Ag1 C11 101.30(16) . . ?
C64 Ag1 C12 132.1(2) . . ?
C63 Ag1 C12 104.5(2) . . ?
O1 Ag1 C12 119.66(16) . . ?
C11 Ag1 C12 31.40(16) . . ?
C61 Au1 C62 33.0(3) . . ?
C61 Au1 P1 166.9(2) . . ?
C62 Au1 P1 159.8(2) . . ?
C2 C1 C6 120.3(4) . . ?
C2 C1 P1 118.2(3) . . ?
C6 C1 P1 121.3(3) . . ?
C1 C2 C3 122.9(4) . . ?
C1 C2 H2 118.6 . . ?
C3 C2 H2 118.6 . . ?
C2 C3 C4 116.3(4) . . ?
C2 C3 C13 120.8(4) . . ?
C4 C3 C13 122.8(4) . . ?
C5 C4 C3 121.4(4) . . ?
C5 C4 H4 119.3 . . ?
C3 C4 H4 119.3 . . ?
C4 C5 C6 122.3(4) . . ?
C4 C5 H5 118.9 . . ?
C6 C5 H5 118.9 . . ?
C5 C6 C1 116.8(4) . . ?
C5 C6 C7 118.7(4) . . ?
C1 C6 C7 124.5(4) . . ?
C12 C7 C8 117.0(4) . . ?
C12 C7 C6 121.3(4) . . ?
C8 C7 C6 121.7(4) . . ?
C9 C8 C7 121.4(4) . . ?
C9 C8 H8 119.3 . . ?
C7 C8 H8 119.3 . . ?
C8 C9 C10 121.9(5) . . ?
C8 C9 H9 119.0 . . ?
C10 C9 H9 119.0 . . ?
C9 C10 C11 116.6(5) . . ?
C9 C10 C17 120.0(5) . . ?
C11 C10 C17 123.3(5) . . ?
C12 C11 C10 122.2(5) . . ?
C12 C11 Ag1 77.1(3) . . ?
C10 C11 Ag1 102.8(4) . . ?
C12 C11 H11 118.9 . . ?
C10 C11 H11 118.9 . . ?
Ag1 C11 H11 90.1 . . ?
C11 C12 C7 120.9(5) . . ?
C11 C12 Ag1 71.6(3) . . ?
C7 C12 Ag1 105.0(3) . . ?
C11 C12 H12 119.6 . . ?
C7 C12 H12 119.6 . . ?
Ag1 C12 H12 93.4 . . ?
C16 C13 C3 111.5(5) . . ?
C16 C13 C15 108.7(6) . . ?
C3 C13 C15 111.3(4) . . ?
C16 C13 C14 110.7(6) . . ?
C3 C13 C14 107.5(4) . . ?
C15 C13 C14 107.1(6) . . ?
C13 C14 H14A 109.5 . . ?
C13 C14 H14B 109.5 . . ?
H14A C14 H14B 109.5 . . ?
C13 C14 H14C 109.5 . . ?
H14A C14 H14C 109.5 . . ?
H14B C14 H14C 109.5 . . ?
C13 C15 H15A 109.5 . . ?
C13 C15 H15B 109.5 . . ?
H15A C15 H15B 109.5 . . ?
C13 C15 H15C 109.5 . . ?
H15A C15 H15C 109.5 . . ?
H15B C15 H15C 109.5 . . ?
C13 C16 H16A 109.5 . . ?
C13 C16 H16B 109.5 . . ?
H16A C16 H16B 109.5 . . ?
C13 C16 H16C 109.5 . . ?
H16A C16 H16C 109.5 . . ?
H16B C16 H16C 109.5 . . ?
C18 C17 C19 109.7(8) . . ?
C18 C17 C10 112.7(6) . . ?
C19 C17 C10 108.7(6) . . ?
C18 C17 C20 108.2(8) . . ?
C19 C17 C20 107.3(8) . . ?
C10 C17 C20 110.0(6) . . ?
C17 C18 H18A 109.5 . . ?
C17 C18 H18B 109.5 . . ?
H18A C18 H18B 109.5 . . ?
C17 C18 H18C 109.5 . . ?
H18A C18 H18C 109.5 . . ?
H18B C18 H18C 109.5 . . ?
C17 C19 H19A 109.5 . . ?
C17 C19 H19B 109.5 . . ?
H19A C19 H19B 109.5 . . ?
C17 C19 H19C 109.5 . . ?
H19A C19 H19C 109.5 . . ?
H19B C19 H19C 109.5 . . ?
C17 C20 H20A 109.5 . . ?
C17 C20 H20B 109.5 . . ?
H20A C20 H20B 109.5 . . ?
C17 C20 H20C 109.5 . . ?
H20A C20 H20C 109.5 . . ?
H20B C20 H20C 109.5 . . ?
C26 C21 C22 119.6(4) . . ?
C26 C21 P1 122.0(3) . . ?
C22 C21 P1 118.1(3) . . ?
C23 C22 C21 122.5(4) . . ?
C23 C22 H22 118.8 . . ?
C21 C22 H22 118.8 . . ?
C22 C23 C24 116.8(4) . . ?
C22 C23 C33 123.0(4) . . ?
C24 C23 C33 120.2(4) . . ?
C25 C24 C23 121.2(4) . . ?
C25 C24 H24 119.4 . . ?
C23 C24 H24 119.4 . . ?
C24 C25 C26 122.1(4) . . ?
C24 C25 H25 118.9 . . ?
C26 C25 H25 118.9 . . ?
C25 C26 C21 117.7(4) . . ?
C25 C26 C27 118.6(4) . . ?
C21 C26 C27 123.7(4) . . ?
C28 C27 C32 117.9(4) . . ?
C28 C27 C26 121.0(4) . . ?
C32 C27 C26 120.8(4) . . ?
C29 C28 C27 121.4(4) . . ?
C29 C28 H28 119.3 . . ?
C27 C28 H28 119.3 . . ?
C28 C29 C30 121.1(4) . . ?
C28 C29 H29 119.5 . . ?
C30 C29 H29 119.5 . . ?
C29 C30 C31 117.5(4) . . ?
C29 C30 C37 122.7(4) . . ?
C31 C30 C37 119.7(4) . . ?
C32 C31 C30 121.4(4) . . ?
C32 C31 H31 119.3 . . ?
C30 C31 H31 119.3 . . ?
C31 C32 C27 120.7(4) . . ?
C31 C32 H32 119.7 . . ?
C27 C32 H32 119.7 . . ?
C35 C33 C23 111.0(4) . . ?
C35 C33 C36 108.5(5) . . ?
C23 C33 C36 112.0(4) . . ?
C35 C33 C34 109.8(5) . . ?
C23 C33 C34 107.3(4) . . ?
C36 C33 C34 108.2(5) . . ?
C33 C34 H34A 109.5 . . ?
C33 C34 H34B 109.5 . . ?
H34A C34 H34B 109.5 . . ?
C33 C34 H34C 109.5 . . ?
H34A C34 H34C 109.5 . . ?
H34B C34 H34C 109.5 . . ?
C33 C35 H35A 109.5 . . ?
C33 C35 H35B 109.5 . . ?
H35A C35 H35B 109.5 . . ?
C33 C35 H35C 109.5 . . ?
H35A C35 H35C 109.5 . . ?
H35B C35 H35C 109.5 . . ?
C33 C36 H36A 109.5 . . ?
C33 C36 H36B 109.5 . . ?
H36A C36 H36B 109.5 . . ?
C33 C36 H36C 109.5 . . ?
H36A C36 H36C 109.5 . . ?
H36B C36 H36C 109.5 . . ?
C40 C37 C39 110.4(5) . . ?
C40 C37 C30 111.2(4) . . ?
C39 C37 C30 112.9(4) . . ?
C40 C37 C38 109.2(5) . . ?
C39 C37 C38 106.9(5) . . ?
C30 C37 C38 105.9(4) . . ?
C37 C38 H38A 109.5 . . ?
C37 C38 H38B 109.5 . . ?
H38A C38 H38B 109.5 . . ?
C37 C38 H38C 109.5 . . ?
H38A C38 H38C 109.5 . . ?
H38B C38 H38C 109.5 . . ?
C37 C39 H39A 109.5 . . ?
C37 C39 H39B 109.5 . . ?
H39A C39 H39B 109.5 . . ?
C37 C39 H39C 109.5 . . ?
H39A C39 H39C 109.5 . . ?
H39B C39 H39C 109.5 . . ?
C37 C40 H40A 109.5 . . ?
C37 C40 H40B 109.5 . . ?
H40A C40 H40B 109.5 . . ?
C37 C40 H40C 109.5 . . ?
H40A C40 H40C 109.5 . . ?
H40B C40 H40C 109.5 . . ?
C42 C41 C46 119.2(4) . . ?
C42 C41 P1 117.9(3) . . ?
C46 C41 P1 122.9(3) . . ?
C43 C42 C41 123.2(4) . . ?
C43 C42 H42 118.4 . . ?
C41 C42 H42 118.4 . . ?
C42 C43 C44 117.0(4) . . ?
C42 C43 C53 120.5(4) . . ?
C44 C43 C53 122.5(4) . . ?
C45 C44 C43 120.4(5) . . ?
C45 C44 H44 119.8 . . ?
C43 C44 H44 119.8 . . ?
C44 C45 C46 123.0(4) . . ?
C44 C45 H45 118.5 . . ?
C46 C45 H45 118.5 . . ?
C45 C46 C41 117.1(4) . . ?
C45 C46 C47 117.3(4) . . ?
C41 C46 C47 125.5(4) . . ?
C52 C47 C48 117.5(4) . . ?
C52 C47 C46 122.4(4) . . ?
C48 C47 C46 119.9(4) . . ?
C49 C48 C47 120.6(5) . . ?
C49 C48 H48 119.7 . . ?
C47 C48 H48 119.7 . . ?
C48 C49 C50 122.2(5) . . ?
C48 C49 H49 118.9 . . ?
C50 C49 H49 118.9 . . ?
C51 C50 C49 116.3(5) . . ?
C51 C50 C57 122.7(5) . . ?
C49 C50 C57 121.0(5) . . ?
C50 C51 C52 122.2(5) . . ?
C50 C51 H51 118.9 . . ?
C52 C51 H51 118.9 . . ?
C51 C52 C47 121.1(4) . . ?
C51 C52 H52 119.5 . . ?
C47 C52 H52 119.5 . . ?
C54 C53 C56 111.3(8) . . ?
C54 C53 C43 108.6(6) . . ?
C56 C53 C43 112.1(5) . . ?
C54 C53 C55 115.1(9) . . ?
C56 C53 C55 101.4(7) . . ?
C43 C53 C55 108.2(6) . . ?
C53 C54 H54A 109.5 . . ?
C53 C54 H54B 109.5 . . ?
H54A C54 H54B 109.5 . . ?
C53 C54 H54C 109.5 . . ?
H54A C54 H54C 109.5 . . ?
H54B C54 H54C 109.5 . . ?
C53 C55 H55A 109.5 . . ?
C53 C55 H55B 109.5 . . ?
H55A C55 H55B 109.5 . . ?
C53 C55 H55C 109.5 . . ?
H55A C55 H55C 109.5 . . ?
H55B C55 H55C 109.5 . . ?
C53 C56 H56A 109.5 . . ?
C53 C56 H56B 109.5 . . ?
H56A C56 H56B 109.5 . . ?
C53 C56 H56C 109.5 . . ?
H56A C56 H56C 109.5 . . ?
H56B C56 H56C 109.5 . . ?
C58 C57 C59 111.4(8) . . ?
C58 C57 C60 106.8(9) . . ?
C59 C57 C60 105.4(9) . . ?
C58 C57 C50 113.3(6) . . ?
C59 C57 C50 111.4(6) . . ?
C60 C57 C50 108.1(6) . . ?
C57 C58 H58A 109.5 . . ?
C57 C58 H58B 109.5 . . ?
H58A C58 H58B 109.5 . . ?
C57 C58 H58C 109.5 . . ?
H58A C58 H58C 109.5 . . ?
H58B C58 H58C 109.5 . . ?
C57 C59 H59A 109.5 . . ?
C57 C59 H59B 109.5 . . ?
H59A C59 H59B 109.5 . . ?
C57 C59 H59C 109.5 . . ?
H59A C59 H59C 109.5 . . ?
H59B C59 H59C 109.5 . . ?
C57 C60 H60A 109.5 . . ?
C57 C60 H60B 109.5 . . ?
H60A C60 H60B 109.5 . . ?
C57 C60 H60C 109.5 . . ?
H60A C60 H60C 109.5 . . ?
H60B C60 H60C 109.5 . . ?
C62 C61 Au1 74.3(4) . . ?
C62 C61 H61A 116.1 . . ?
Au1 C61 H61A 116.1 . . ?
C62 C61 H61B 116.1 . . ?
Au1 C61 H61B 116.1 . . ?
H61A C61 H61B 113.1 . . ?
C61 C62 Au1 72.7(4) . . ?
C61 C62 H62A 116.3 . . ?
Au1 C62 H62A 116.3 . . ?
C61 C62 H62B 116.3 . . ?
Au1 C62 H62B 116.3 . . ?
H62A C62 H62B 113.3 . . ?
C64 C63 Ag1 73.0(5) . . ?
C64 C63 H63A 116.2 . . ?
Ag1 C63 H63A 116.2 . . ?
C64 C63 H63B 116.2 . . ?
Ag1 C63 H63B 116.2 . . ?
H63A C63 H63B 113.2 . . ?
C63 C64 Ag1 73.4(4) . . ?
C63 C64 H64A 116.2 . . ?
Ag1 C64 H64A 116.2 . . ?
C63 C64 H64B 116.2 . . ?
Ag1 C64 H64B 116.2 . . ?
H64A C64 H64B 113.2 . . ?
Ag1 O1 H1A 104(5) . . ?
Ag1 O1 H1B 103(5) . . ?
H1A O1 H1B 111(8) . . ?
C41 P1 C21 106.71(18) . . ?
C41 P1 C1 106.34(19) . . ?
C21 P1 C1 103.12(18) . . ?
C41 P1 Au1 112.60(14) . . ?
C21 P1 Au1 113.18(13) . . ?
C1 P1 Au1 114.11(13) . . ?
F5 Sb1 F3 90.4(3) . . ?
F5 Sb1 F4 91.3(3) . . ?
F3 Sb1 F4 89.9(2) . . ?
F5 Sb1 F1 90.2(3) . . ?
F3 Sb1 F1 91.6(3) . . ?
F4 Sb1 F1 177.9(3) . . ?
F5 Sb1 F6 92.2(3) . . ?
F3 Sb1 F6 177.3(3) . . ?
F4 Sb1 F6 89.6(3) . . ?
F1 Sb1 F6 88.8(3) . . ?
F5 Sb1 F2 178.0(3) . . ?
F3 Sb1 F2 90.9(3) . . ?
F4 Sb1 F2 90.2(2) . . ?
F1 Sb1 F2 88.3(2) . . ?
F6 Sb1 F2 86.4(3) . . ?
F9 Sb2 F9 91.9(8) 2_656 . ?
F9 Sb2 F8 92.3(4) 2_656 2_656 ?
F9 Sb2 F8 90.9(4) . 2_656 ?
F9 Sb2 F8 90.9(4) 2_656 . ?
F9 Sb2 F8 92.3(4) . . ?
F8 Sb2 F8 175.4(4) 2_656 . ?
F9 Sb2 F7 176.6(4) 2_656 . ?
F9 Sb2 F7 91.5(4) . . ?
F8 Sb2 F7 88.2(3) 2_656 . ?
F8 Sb2 F7 88.5(3) . . ?
F9 Sb2 F7 91.5(4) 2_656 2_656 ?
F9 Sb2 F7 176.6(4) . 2_656 ?
F8 Sb2 F7 88.5(3) 2_656 2_656 ?
F8 Sb2 F7 88.2(3) . 2_656 ?
F7 Sb2 F7 85.1(4) . 2_656 ?
F13 Sb3 F11 180.0 . . ?
F13 Sb3 F12 91.5(4) . 2 ?
F11 Sb3 F12 88.5(4) . 2 ?
F13 Sb3 F12 91.5(4) . . ?
F11 Sb3 F12 88.5(4) . . ?
F12 Sb3 F12 177.0(9) 2 . ?
F13 Sb3 F10 86.8(2) . 2 ?
F11 Sb3 F10 93.2(2) . 2 ?
F12 Sb3 F10 88.7(3) 2 2 ?
F12 Sb3 F10 91.4(3) . 2 ?
F13 Sb3 F10 86.8(2) . . ?
F11 Sb3 F10 93.2(2) . . ?
F12 Sb3 F10 91.4(3) 2 . ?
F12 Sb3 F10 88.7(3) . . ?
F10 Sb3 F10 173.7(5) 2 . ?

_refine_diff_density_max         2.450
_refine_diff_density_min         -1.944
_refine_diff_density_rms         0.124

_shelx_res_file                  
;

    jcm02621a_a.res created by SHELXL-2014/7


TITL jcm02621a_a.res in P2/c
CELL  0.71073  23.1321  13.8142  23.2907   90.000  112.711   90.000
ZERR    2.000   0.0005   0.0003   0.0006    0.000    0.001    0.000
LATT 1
SYMM -X, Y, 1/2-Z
SFAC C  H  O  F  P  Sb Au Ag
UNIT 256  340  4  48  4  8  4  4
L.S. 12
ACTA
BOND $H
FMAP 2
PLAN 50
DFIX 0.84 O1 H1A O1 H1B
omit -2 2 1
omit 0 1 5
TEMP -80.150
sadi c53 c55 c53 c56 c53 c54
rigu 0.001 c53 c54 c55 c56
rigu 0.001 c57 c58 c59 c60
WGHT    0.063800   17.882402
FVAR       0.12732
AG1   8    0.453799    0.649067    0.660727    11.00000    0.06415    0.05911 =
         0.05775    0.00037    0.00160   -0.00926
AU1   7    0.266121    0.931825    0.480566    11.00000    0.03698    0.03246 =
         0.04022   -0.00493    0.01540   -0.01333
C1    1    0.203040    0.748306    0.539423    11.00000    0.03314    0.02274 =
         0.01880   -0.00360    0.00793   -0.00567
C2    1    0.152265    0.726691    0.555090    11.00000    0.03157    0.02769 =
         0.02267   -0.00284    0.00926   -0.00558
AFIX  43
H2    2    0.112794    0.754980    0.531325    11.00000   -1.20000
AFIX   0
C3    1    0.156725    0.665414    0.604073    11.00000    0.04002    0.03124 =
         0.02342   -0.00395    0.01289   -0.00894
C4    1    0.216263    0.627220    0.638497    11.00000    0.05207    0.03772 =
         0.02990    0.00799    0.01648    0.00086
AFIX  43
H4    2    0.221545    0.584875    0.672296    11.00000   -1.20000
AFIX   0
C5    1    0.267227    0.649760    0.624373    11.00000    0.03644    0.04546 =
         0.03328    0.00809    0.01057    0.00769
AFIX  43
H5    2    0.307114    0.624487    0.649847    11.00000   -1.20000
AFIX   0
C6    1    0.262339    0.708578    0.573823    11.00000    0.03299    0.03067 =
         0.02410   -0.00445    0.00764   -0.00263
C7    1    0.318940    0.724142    0.559567    11.00000    0.02735    0.03919 =
         0.03085    0.00183    0.00732    0.00189
C8    1    0.323900    0.685309    0.505994    11.00000    0.02908    0.05367 =
         0.03284   -0.00615    0.00876   -0.00236
AFIX  43
H8    2    0.290283    0.647986    0.478101    11.00000   -1.20000
AFIX   0
C9    1    0.376960    0.700276    0.492846    11.00000    0.03545    0.06520 =
         0.03260   -0.00452    0.01250    0.00009
AFIX  43
H9    2    0.378409    0.673541    0.455845    11.00000   -1.20000
AFIX   0
C10   1    0.428087    0.753350    0.532357    11.00000    0.03386    0.06430 =
         0.04587    0.00626    0.01423   -0.00293
C11   1    0.423257    0.791604    0.585848    11.00000    0.03550    0.04789 =
         0.04104   -0.00095    0.00773   -0.00864
AFIX  43
H11   2    0.457262    0.828077    0.613890    11.00000   -1.20000
AFIX   0
C12   1    0.370074    0.777983    0.599448    11.00000    0.04049    0.04055 =
         0.03172    0.00055    0.00862   -0.00031
AFIX  43
H12   2    0.368512    0.805546    0.636192    11.00000   -1.20000
AFIX   0
C13   1    0.098549    0.638181    0.616439    11.00000    0.04815    0.04634 =
         0.03143   -0.00095    0.01971   -0.01530
C14   1    0.065745    0.555225    0.572107    11.00000    0.08130    0.07147 =
         0.11512   -0.04462    0.05828   -0.04643
AFIX 137
H14A  2    0.062285    0.571312    0.529922    11.00000   -1.50000
H14B  2    0.023769    0.545674    0.572115    11.00000   -1.50000
H14C  2    0.090211    0.495659    0.585943    11.00000   -1.50000
AFIX   0
C15   1    0.052042    0.722515    0.601617    11.00000    0.06477    0.07769 =
         0.09659    0.00499    0.05747   -0.00057
AFIX 137
H15A  2    0.074118    0.781463    0.621872    11.00000   -1.50000
H15B  2    0.019167    0.707513    0.617014    11.00000   -1.50000
H15C  2    0.033090    0.732518    0.556485    11.00000   -1.50000
AFIX   0
C16   1    0.115487    0.608073    0.683496    11.00000    0.06483    0.19004 =
         0.05167    0.04419    0.02628   -0.01948
AFIX 137
H16A  2    0.140393    0.548505    0.691840    11.00000   -1.50000
H16B  2    0.077093    0.596660    0.690849    11.00000   -1.50000
H16C  2    0.139935    0.659571    0.711196    11.00000   -1.50000
AFIX   0
C17   1    0.484686    0.770463    0.514921    11.00000    0.03988    0.08549 =
         0.05863    0.00272    0.02470   -0.01189
C18   1    0.537920    0.818676    0.565724    11.00000    0.07173    0.24394 =
         0.10672   -0.06211    0.04942   -0.08679
AFIX 137
H18A  2    0.525363    0.884053    0.572508    11.00000   -1.50000
H18B  2    0.574116    0.822613    0.553810    11.00000   -1.50000
H18C  2    0.549178    0.780969    0.604157    11.00000   -1.50000
AFIX   0
C19   1    0.464225    0.831859    0.456616    11.00000    0.08493    0.16478 =
         0.12851    0.07097    0.06196    0.01230
AFIX 137
H19A  2    0.451679    0.896078    0.465499    11.00000   -1.50000
H19B  2    0.428666    0.800827    0.423736    11.00000   -1.50000
H19C  2    0.499082    0.838423    0.442863    11.00000   -1.50000
AFIX   0
C20   1    0.508334    0.673120    0.499719    11.00000    0.05951    0.12284 =
         0.14719    0.00166    0.06285    0.00524
AFIX 137
H20A  2    0.549229    0.682649    0.497105    11.00000   -1.50000
H20B  2    0.478371    0.648756    0.459803    11.00000   -1.50000
H20C  2    0.512416    0.626152    0.532596    11.00000   -1.50000
AFIX   0
C21   1    0.180532    0.730467    0.410530    11.00000    0.02398    0.02279 =
         0.02172   -0.00148    0.00751   -0.00289
C22   1    0.159743    0.637406    0.418394    11.00000    0.02586    0.02763 =
         0.02418   -0.00152    0.00947   -0.00360
AFIX  43
H22   2    0.147067    0.626554    0.452101    11.00000   -1.20000
AFIX   0
C23   1    0.157092    0.561228    0.378878    11.00000    0.02993    0.02268 =
         0.02685   -0.00189    0.00806   -0.00061
C24   1    0.178493    0.579503    0.331167    11.00000    0.03954    0.02749 =
         0.03227   -0.00611    0.01663   -0.00170
AFIX  43
H24   2    0.178458    0.528594    0.303731    11.00000   -1.20000
AFIX   0
C25   1    0.199557    0.669879    0.323359    11.00000    0.03880    0.03149 =
         0.02671   -0.00011    0.01769    0.00152
AFIX  43
H25   2    0.214376    0.679335    0.290989    11.00000   -1.20000
AFIX   0
C26   1    0.199833    0.747667    0.361296    11.00000    0.02581    0.02749 =
         0.02183    0.00076    0.00800   -0.00058
C27   1    0.219108    0.844222    0.346889    11.00000    0.03260    0.02404 =
         0.02273    0.00172    0.00972   -0.00118
C28   1    0.273072    0.855212    0.334656    11.00000    0.03268    0.03197 =
         0.03730    0.00315    0.01474    0.00322
AFIX  43
H28   2    0.300344    0.801515    0.340107    11.00000   -1.20000
AFIX   0
C29   1    0.287901    0.942953    0.314660    11.00000    0.03024    0.03397 =
         0.04032    0.00535    0.01659   -0.00001
AFIX  43
H29   2    0.325315    0.948414    0.307136    11.00000   -1.20000
AFIX   0
C30   1    0.248660    1.023424    0.305413    11.00000    0.03430    0.02922 =
         0.02861    0.00222    0.01257   -0.00341
C31   1    0.195179    1.012977    0.319151    11.00000    0.03480    0.02700 =
         0.03363    0.00276    0.01393    0.00422
AFIX  43
H31   2    0.168467    1.067117    0.314712    11.00000   -1.20000
AFIX   0
C32   1    0.180299    0.925111    0.339147    11.00000    0.02789    0.02996 =
         0.02838    0.00113    0.01353   -0.00089
AFIX  43
H32   2    0.143425    0.919870    0.347651    11.00000   -1.20000
AFIX   0
C33   1    0.131120    0.461758    0.384624    11.00000    0.05062    0.02459 =
         0.04257   -0.00841    0.02535   -0.00947
C34   1    0.066839    0.451166    0.329741    11.00000    0.06486    0.06721 =
         0.05338   -0.01541    0.01864   -0.03646
AFIX 137
H34A  2    0.072096    0.460757    0.290345    11.00000   -1.50000
H34B  2    0.037731    0.499768    0.333688    11.00000   -1.50000
H34C  2    0.050017    0.386272    0.330462    11.00000   -1.50000
AFIX   0
C35   1    0.174783    0.382242    0.381649    11.00000    0.10613    0.02467 =
         0.11839    0.00684    0.08297    0.00672
AFIX 137
H35A  2    0.179532    0.385388    0.341661    11.00000   -1.50000
H35B  2    0.157310    0.319204    0.385730    11.00000   -1.50000
H35C  2    0.215812    0.390590    0.415630    11.00000   -1.50000
AFIX   0
C36   1    0.120847    0.451037    0.445508    11.00000    0.07578    0.02959 =
         0.05337   -0.00267    0.03789   -0.01388
AFIX 137
H36A  2    0.105962    0.385452    0.448243    11.00000   -1.50000
H36B  2    0.089558    0.498252    0.446334    11.00000   -1.50000
H36C  2    0.160453    0.462552    0.480872    11.00000   -1.50000
AFIX   0
C37   1    0.259665    1.118153    0.277079    11.00000    0.04356    0.02724 =
         0.04752    0.00645    0.02193   -0.00326
C38   1    0.207719    1.123315    0.210819    11.00000    0.07242    0.05744 =
         0.05205    0.02486    0.02066   -0.00146
AFIX 137
H38A  2    0.166559    1.124597    0.213687    11.00000   -1.50000
H38B  2    0.210552    1.066446    0.186885    11.00000   -1.50000
H38C  2    0.213177    1.182170    0.189957    11.00000   -1.50000
AFIX   0
C39   1    0.321776    1.120264    0.269574    11.00000    0.05790    0.04547 =
         0.09354    0.01717    0.04092   -0.00952
AFIX 137
H39A  2    0.325759    1.181417    0.250088    11.00000   -1.50000
H39B  2    0.323751    1.066066    0.243242    11.00000   -1.50000
H39C  2    0.356045    1.114675    0.310530    11.00000   -1.50000
AFIX   0
C40   1    0.253910    1.204364    0.314217    11.00000    0.11050    0.03426 =
         0.09178   -0.00961    0.06444   -0.01572
AFIX 137
H40A  2    0.287120    1.201934    0.355979    11.00000   -1.50000
H40B  2    0.212932    1.203144    0.317490    11.00000   -1.50000
H40C  2    0.257936    1.264052    0.293322    11.00000   -1.50000
AFIX   0
C41   1    0.112656    0.876659    0.450005    11.00000    0.02973    0.02711 =
         0.02108    0.00022    0.00789   -0.00011
C42   1    0.059868    0.823427    0.413395    11.00000    0.03366    0.02929 =
         0.03040   -0.00252    0.01129   -0.00161
AFIX  43
H42   2    0.065825    0.759722    0.401319    11.00000   -1.20000
AFIX   0
C43   1   -0.000793    0.859072    0.393835    11.00000    0.03114    0.04167 =
         0.03227   -0.00367    0.00850   -0.00184
C44   1   -0.007866    0.953963    0.410749    11.00000    0.03801    0.04435 =
         0.04955   -0.00680    0.00906    0.00965
AFIX  43
H44   2   -0.048507    0.981769    0.397475    11.00000   -1.20000
AFIX   0
C45   1    0.043933    1.007752    0.446716    11.00000    0.04573    0.03320 =
         0.04857   -0.01042    0.01162    0.00604
AFIX  43
H45   2    0.037625    1.071993    0.457658    11.00000   -1.20000
AFIX   0
C46   1    0.104786    0.972063    0.467569    11.00000    0.04002    0.02910 =
         0.02345   -0.00173    0.01076   -0.00003
C47   1    0.155891    1.037221    0.506288    11.00000    0.04501    0.02521 =
         0.03102   -0.00575    0.01211   -0.00235
C48   1    0.161432    1.129348    0.484744    11.00000    0.06946    0.03206 =
         0.03641    0.00400    0.00469   -0.00653
AFIX  43
H48   2    0.135160    1.147700    0.443591    11.00000   -1.20000
AFIX   0
C49   1    0.204910    1.194491    0.522777    11.00000    0.07785    0.03061 =
         0.04805    0.00286    0.00892   -0.01467
AFIX  43
H49   2    0.207817    1.256839    0.506887    11.00000   -1.20000
AFIX   0
C50   1    0.244611    1.171637    0.583675    11.00000    0.05766    0.03079 =
         0.04344   -0.00804    0.01133   -0.00886
C51   1    0.239990    1.078881    0.603376    11.00000    0.05427    0.04002 =
         0.02932   -0.00345    0.00189   -0.00499
AFIX  43
H51   2    0.267357    1.059686    0.643961    11.00000   -1.20000
AFIX   0
C52   1    0.196808    1.012747    0.566011    11.00000    0.05574    0.02774 =
         0.02748    0.00051    0.01118   -0.00321
AFIX  43
H52   2    0.195156    0.949623    0.581492    11.00000   -1.20000
AFIX   0
C53   1   -0.056348    0.796933    0.353772    11.00000    0.03514    0.04239 =
         0.08018   -0.01574   -0.00923   -0.00637
C54   1   -0.064703    0.718828    0.392274    11.00000    0.09507    0.14825 =
         0.14109    0.05820   -0.04291   -0.07451
AFIX 137
H54A  2   -0.087591    0.743379    0.416944    11.00000   -1.50000
H54B  2   -0.023596    0.694767    0.420218    11.00000   -1.50000
H54C  2   -0.088520    0.666006    0.365456    11.00000   -1.50000
AFIX   0

C55   1   -0.044892    0.764005    0.296440    11.00000    0.07340    0.14650 =
         0.10456   -0.05272    0.01138   -0.01210
AFIX 137
H55A  2   -0.012799    0.713263    0.308365    11.00000   -1.50000
H55B  2   -0.030598    0.819129    0.278900    11.00000   -1.50000
H55C  2   -0.083931    0.738498    0.265272    11.00000   -1.50000
AFIX   0
C56   1   -0.115197    0.855334    0.324579    11.00000    0.04660    0.07336 =
         0.09091   -0.00444   -0.00782    0.00731
AFIX 137
H56A  2   -0.147870    0.815121    0.294571    11.00000   -1.50000
H56B  2   -0.106875    0.911373    0.303121    11.00000   -1.50000
H56C  2   -0.129280    0.877649    0.356978    11.00000   -1.50000
AFIX   0
C57   1    0.290231    1.247181    0.625894    11.00000    0.07780    0.04076 =
         0.06845   -0.01811   -0.00243   -0.02299
C58   1    0.266117    1.344899    0.614504    11.00000    0.14116    0.04808 =
         0.10462   -0.02827   -0.02552   -0.00244
AFIX 137
H58A  2    0.225687    1.347656    0.618894    11.00000   -1.50000
H58B  2    0.260544    1.364437    0.572241    11.00000   -1.50000
H58C  2    0.295772    1.388852    0.644654    11.00000   -1.50000
AFIX   0
C59   1    0.310789    1.220628    0.693364    11.00000    0.18909    0.08699 =
         0.06977   -0.01564   -0.00545   -0.07063
AFIX 137
H59A  2    0.343886    1.265031    0.718601    11.00000   -1.50000
H59B  2    0.326867    1.154176    0.699625    11.00000   -1.50000
H59C  2    0.275037    1.225340    0.705917    11.00000   -1.50000
AFIX   0
C60   1    0.349948    1.245729    0.612326    11.00000    0.11796    0.11387 =
         0.19787   -0.08770    0.06740   -0.06526
AFIX 137
H60A  2    0.342362    1.279944    0.573219    11.00000   -1.50000
H60B  2    0.361760    1.178552    0.608743    11.00000   -1.50000
H60C  2    0.383934    1.277760    0.646334    11.00000   -1.50000
AFIX   0
C61   1    0.324220    1.053981    0.471673    11.00000    0.09306    0.11160 =
         0.06085    0.01090    0.01856   -0.07389
AFIX  23
H61A  2    0.341917    1.046922    0.439390    11.00000   -1.20000
H61B  2    0.307667    1.119677    0.472972    11.00000   -1.20000
AFIX   0
C62   1    0.355210    1.015513    0.523704    11.00000    0.06419    0.07662 =
         0.08131    0.00140    0.00404   -0.04369
AFIX  23
H62A  2    0.359835    1.054294    0.560970    11.00000   -1.20000
H62B  2    0.394128    0.981449    0.527346    11.00000   -1.20000
AFIX   0
C63   1    0.419565    0.504609    0.602978    11.00000    0.07646    0.05320 =
         0.09806   -0.01197    0.02288   -0.00857
AFIX  23
H63A  2    0.373746    0.493390    0.584904    11.00000   -1.20000
H63B  2    0.440341    0.487443    0.574328    11.00000   -1.20000
AFIX   0
C64   1    0.450288    0.478395    0.663833    11.00000    0.05763    0.06623 =
         0.08883    0.01088    0.02485   -0.00842
AFIX  23
H64A  2    0.490712    0.444338    0.674128    11.00000   -1.20000
H64B  2    0.424134    0.450283    0.684701    11.00000   -1.20000
AFIX   0
F1    4    0.564279    0.511291    0.624512    11.00000    0.04769    0.16297 =
         0.10778    0.04979    0.00384    0.01248
F2    4    0.619101    0.465205    0.741193    11.00000    0.09193    0.11663 =
         0.09594    0.02481    0.06022    0.02443
F3    4    0.648073    0.369755    0.657743    11.00000    0.11155    0.06171 =
         0.10615   -0.02650    0.03088    0.00032
F4    4    0.729150    0.486765    0.734616    11.00000    0.04324    0.16569 =
         0.08741   -0.07068    0.01131    0.00744
F5    4    0.673394    0.533056    0.616532    11.00000    0.11464    0.14617 =
         0.12969    0.05334    0.07628    0.01846
F6    4    0.646398    0.626008    0.703453    11.00000    0.11484    0.05281 =
         0.27109   -0.03552    0.12373   -0.01562
F7    4    0.532543    0.896184    0.717047    11.00000    0.08522    0.10362 =
         0.13602   -0.02225    0.04451    0.00914
F8    4    0.427380    0.990689    0.678808    11.00000    0.11911    0.10959 =
         0.08723   -0.01311   -0.03186    0.03655
F9    4    0.533854    1.086397    0.717105    11.00000    0.25909    0.13573 =
         0.16568    0.06690    0.01974   -0.09714
F10   4   -0.057794    0.111743    0.287780    11.00000    0.06260    0.19630 =
         0.10258   -0.04639    0.04330   -0.00113
F11   4    0.000000    0.247613    0.250000    10.50000    0.39367    0.05555 =
         0.25766    0.00000    0.10804    0.00000
F12   4    0.061610    0.122531    0.325901    11.00000    0.07549    0.48427 =
         0.07525    0.07884    0.01189    0.02338
F13   4    0.000000   -0.007723    0.250000    10.50000    0.56247    0.05250 =
         0.61465    0.00000    0.49771    0.00000
O1    3    0.555335    0.701653    0.735573    11.00000    0.04364    0.06550 =
         0.06191   -0.00740    0.01751   -0.00498
P1    5    0.189085    0.820951    0.469949    11.00000    0.02681    0.02232 =
         0.02175   -0.00111    0.00856   -0.00521
SB1   6    0.647550    0.497743    0.678781    11.00000    0.03861    0.04847 =
         0.06281   -0.00454    0.01667   -0.00051
SB2   6    0.500000    0.996016    0.750000    10.50000    0.06807    0.03831 =
         0.05875    0.00000    0.00223    0.00000
SB3   6    0.000000    0.119189    0.250000    10.50000    0.04004    0.04918 =
         0.06283    0.00000    0.01762    0.00000
H1A   2    0.552872    0.762256    0.735256    11.00000   -1.50000
H1B   2    0.580309    0.682310    0.719270    11.00000   -1.50000
HKLF 4

REM  jcm02621a_a.res in P2/c
REM R1 =  0.0460 for   14199 Fo > 4sig(Fo)  and  0.0569 for all   16995 data
REM    765 parameters refined using     41 restraints

END

WGHT      0.0643     16.9729

REM Highest difference peak  2.450,  deepest hole -1.944,  1-sigma level  0.124
Q1    1   0.2788  0.8872  0.5036  11.00000  0.05    2.45
Q2    1   0.2269  1.0703  0.4292  11.00000  0.05    2.26
Q3    1   0.6411  0.5098  0.6431  11.00000  0.05    1.90
Q4    1  -0.0400  0.6938  0.3385  11.00000  0.05    1.77
Q5    1   0.5000  0.4693  0.7500  10.50000  0.05    1.74
Q6    1   0.5103  1.0297  0.7185  11.00000  0.05    1.21
Q7    1   0.2498  0.9267  0.4535  11.00000  0.05    1.13
Q8    1   0.0452  0.0205  0.3005  11.00000  0.05    1.05
Q9    1   0.4506  0.7134  0.6643  11.00000  0.05    1.03
Q10   1  -0.0932  0.8402  0.3023  11.00000  0.05    0.86
Q11   1   0.6213  0.5069  0.6925  11.00000  0.05    0.83
Q12   1   0.0000  0.1737  0.2500  10.50000  0.05    0.82
Q13   1   0.0210  0.1492  0.2803  11.00000  0.05    0.82
Q14   1   0.2314  0.9484  0.4690  11.00000  0.05    0.81
Q15   1   0.4602  0.6353  0.6211  11.00000  0.05    0.77
Q16   1   0.0321  0.2186  0.2944  11.00000  0.05    0.76
Q17   1   0.5605  0.8963  0.7705  11.00000  0.05    0.66
Q18   1   0.6256  0.4625  0.6697  11.00000  0.05    0.61
Q19   1   0.7261  0.5468  0.7116  11.00000  0.05    0.61
Q20   1   0.3147  1.3060  0.5866  11.00000  0.05    0.59
Q21   1   0.3517  0.9910  0.4826  11.00000  0.05    0.58
Q22   1   0.0435  0.1761  0.3408  11.00000  0.05    0.57
Q23   1   0.3405  1.2091  0.6684  11.00000  0.05    0.56
Q24   1   0.2622  1.2752  0.6805  11.00000  0.05    0.52
Q25   1   0.1010  0.5220  0.6115  11.00000  0.05    0.52
Q26   1   0.5007  0.9881  0.6674  11.00000  0.05    0.51
Q27   1   0.5342  0.7311  0.5581  11.00000  0.05    0.51
Q28   1   0.1191  0.6548  0.6894  11.00000  0.05    0.50
Q29   1  -0.0609  0.1945  0.2673  11.00000  0.05    0.50
Q30   1   0.1861  0.7374  0.3838  11.00000  0.05    0.49
Q31   1   0.1823  0.6552  0.6171  11.00000  0.05    0.47
Q32   1   0.3333  1.0719  0.5093  11.00000  0.05    0.45
Q33   1   0.1609  0.5978  0.3999  11.00000  0.05    0.45
Q34   1   0.2617  0.9806  0.3007  11.00000  0.05    0.44
Q35   1   0.0333  0.0302  0.2375  11.00000  0.05    0.43
Q36   1   0.2063  0.7969  0.3596  11.00000  0.05    0.43
Q37   1   0.0786  1.0101  0.4438  11.00000  0.05    0.43
Q38   1   0.1035  0.9165  0.4513  11.00000  0.05    0.42
Q39   1   0.1757  0.6765  0.4196  11.00000  0.05    0.42
Q40   1   0.6314  0.6268  0.6517  11.00000  0.05    0.41
Q41   1   0.1810  1.0205  0.5288  11.00000  0.05    0.41
Q42   1   0.3279  0.8941  0.4375  11.00000  0.05    0.40
Q43   1   0.0972  0.4053  0.3406  11.00000  0.05    0.40
Q44   1   0.3483  0.7448  0.5809  11.00000  0.05    0.40
Q45   1   0.1413  0.5090  0.3805  11.00000  0.05    0.40
Q46   1   0.4814  0.3878  0.6808  11.00000  0.05    0.40
Q47   1   0.5000  0.3090  0.7500  10.50000  0.05    0.40
Q48   1   0.3376  1.1451  0.3203  11.00000  0.05    0.40
Q49   1   0.6111  0.6153  0.6700  11.00000  0.05    0.39
Q50   1   0.0395  0.6810  0.5770  11.00000  0.05    0.39
;
_shelx_res_checksum              11345

_shelx_hkl_file                  
;
  -3   0   0    6.20    0.60
   3   0   0    6.90    0.60
   4   0   0 2993.90  113.29
  -4   0   0 2824.32  111.19
  -5   0   0  143.89    3.60
   5   0   0  144.19    3.60
   6   0   0  205.88    4.80
  -6   0   0  195.88    4.80
  -7   0   0    6.80    0.80
   7   0   0    8.30    0.90
   8   0   0  177.98    4.50
  -8   0   0  171.68    4.50
  -9   0   0   42.50    2.10
  10   0   0 1789.02   37.60
 -10   0   0 1889.21   37.70
  11   0   0 3466.05   72.19
  11   0   0 3628.34   73.09
  11   0   0 3533.25   73.99
 -11   0   0 3720.53   72.29
 -12   0   0  104.99    3.60
  12   0   0  108.89    4.30
  12   0   0  108.49    5.00
  13   0   0 1321.17   30.20
 -13   0   0 1366.56   28.30
  13   0   0 1351.16   29.20
  14   0   0  212.38    7.60
  14   0   0  205.88    6.60
 -14   0   0  201.78    5.80
  15   0   0  709.33   16.70
 -15   0   0  690.83   15.70
  15   0   0  685.73   17.80
  16   0   0  140.89    5.60
  16   0   0  125.69    6.20
 -16   0   0  131.69    4.70
  17   0   0   56.59    4.70
  17   0   0   55.99    3.80
  18   0   0  164.68    7.60
  18   0   0  154.78    6.20
  19   0   0  311.27    9.50
  19   0   0  285.17   10.60
  20   0   0  152.78    6.50
  20   0   0  164.18   10.10
  21   0   0  213.08    9.50
  21   0   0  214.38    8.00
  22   0   0  175.58    8.70
  22   0   0  185.08    7.60
  23   0   0   37.90    4.20
  23   0   0   32.50    4.60
  24   0   0   58.29    6.10
  24   0   0   64.29    5.10
  25   0   0    5.20    2.80
  25   0   0    7.60    3.20
  26   0   0  173.78    9.60
  27   0   0    2.60    3.50
  28   0   0    6.40    3.60
   2  -1   0  315.27    6.60
  -2   1   0  281.97    6.70
  -2   1   0  323.07    6.60
   3  -1   0   62.09    2.10
  -3   1   0   59.19    2.00
  -3   1   0   65.39    2.10
  -4  -1   0 9272.87  247.38
   4  -1   0 9007.90  244.58
   4   1   0 9149.98  247.18
  -4   1   0 9172.48  243.48
   5  -1   0  137.69    3.70
  -5  -1   0  134.09    3.10
   5  -1   0  132.89    4.00
  -5   1   0  135.69    3.80
   6  -1   0  389.66    8.70
  -6  -1   0  376.76    8.00
  -6   1   0  379.36    8.70
   7  -1   0  688.73   15.00
   7  -1   0  688.83   15.60
  -7  -1   0  691.33   14.30
  -7   1   0  698.43   15.00
  -8  -1   0  786.22   16.50
   8  -1   0  756.72   17.90
   8  -1   0  820.02   17.20
  -8   1   0  822.32   17.20
  -9  -1   0 1162.18   23.90
   9  -1   0 1154.78   24.50
  -9   1   0 1177.48   24.60
  10  -1   0  728.63   17.70
  10  -1   0  750.02   16.60
 -10  -1   0  754.72   15.90
 -10   1   0  781.42   16.70
  10   1   0  772.62   17.20
  11  -1   0    8.50    1.60
 -11  -1   0    5.60    1.00
  11  -1   0    6.60    1.90
  11  -1   0    9.80    1.50
  11   1   0   10.00    1.70
 -11   1   0    5.30    1.40
  12  -1   0  469.75   12.50
 -12  -1   0  452.35   10.40
  12  -1   0  441.86   11.00
  12  -1   0  483.55   11.70
  12   1   0  470.65   11.70
 -12   1   0  478.75   11.20
  13  -1   0  220.08    6.30
 -13  -1   0  225.08    5.80
  13  -1   0  217.18    7.70
  13  -1   0  228.18    6.90
  13   1   0  224.48    6.90
 -13   1   0  227.18    6.40
  14  -1   0   53.99    3.30
  14  -1   0   43.90    2.70
 -14  -1   0   47.50    2.40
  14  -1   0   43.60    3.70
  14   1   0   49.90    3.30
  15  -1   0  486.05   13.50
  15  -1   0  480.25   12.20
 -15  -1   0  446.16   10.80
 -15   1   0  464.75   11.50
  15   1   0  467.15   12.10
  16  -1   0  248.98    9.10
  16  -1   0  253.97    8.00
  16   1   0  291.27   11.20
  16   1   0  248.88    9.10
 -16   1   0  261.47    7.50
  17  -1   0  307.67   10.60
  17  -1   0  311.17    9.30
 -17   1   0  311.17    8.70
  17   1   0  310.67   10.50
  17   1   0  305.87    9.30
  18  -1   0   80.09    5.60
  18  -1   0   99.59    4.90
 -18   1   0   97.49    4.40
  18   1   0   83.69    5.70
  18   1   0   91.69    4.90
  19  -1   0  311.27    9.40
  19  -1   0  291.97   10.80
 -19   1   0  290.17    8.70
  19   1   0  299.47   10.90
  19   1   0  317.87    9.60
  20  -1   0   34.70    4.60
  20  -1   0   33.00    3.60
  20   1   0   32.40    3.50
  21  -1   0    5.90    2.30
  21  -1   0   10.30    3.20
  21   1   0    7.60    2.40
  21   1   0    8.10    2.90
  22  -1   0   49.50    4.70
  22  -1   0   68.39    6.00
  22   1   0   57.09    5.70
  22   1   0   53.19    4.70
  23  -1   0    8.00    2.80
  23  -1   0    8.80    3.40
  23   1   0    7.20    2.80
  23   1   0   10.80    3.40
  24  -1   0    2.90    3.00
  24  -1   0    1.20    2.30
  24   1   0   -0.40    2.80
  24   1   0    3.70    2.40
  25  -1   0   24.30    3.90
  25  -1   0   21.00    4.30
  25   1   0   11.50    3.70
  25   1   0   11.70    3.20
  26  -1   0   20.90    4.40
  26   1   0   33.40    5.20
  27  -1   0   46.20    6.00
  28  -1   0   14.20    4.10
  28   1   0   11.30    3.70
   0  -2   0 2521.45   76.69
   0   2   0 2618.14   78.69
   1  -2   0  481.85   10.70
   1  -2   0  495.25   10.10
  -1  -2   0  473.95   10.40
  -1   2   0  478.55   10.60
   1   2   0  512.15   10.10
   1   2   0  514.35   10.40
  -1   2   0  516.45   10.20
  -2  -2   0  239.88    5.30
   2  -2   0  244.68    5.90
   2  -2   0  248.28    5.50
  -2   2   0  254.47    5.60
   2   2   0  256.37    5.40
  -2   2   0  226.78    5.80
   2   2   0  256.57    5.30
   3  -2   0  518.75   11.40
   3  -2   0  522.35   11.00
  -3  -2   0  519.45   10.50
  -3   2   0  481.35   11.30
  -3   2   0  535.65   11.10
   4  -2   0    9.20    1.10
  -4   2   0   12.60    1.20
  -4   2   0    9.10    1.10
   5  -2   0  421.46    9.60
   5  -2   0  422.06    9.70
  -5   2   0  416.26    9.60
  -5   2   0  411.36    9.70
   6  -2   0   14.30    1.50
   6  -2   0   12.50    1.40
  -6   2   0   11.00    1.30
  -6   2   0   12.70    1.20
   7  -2   0   14.90    1.50
   7  -2   0   17.80    1.80
  -7   2   0   17.80    1.80
  -7   2   0   15.10    1.50
   8  -2   0 1724.23   36.80
   8  -2   0 1755.32   36.30
  -8   2   0 1768.52   36.40
   9  -2   0  161.88    5.00
  -9   2   0  164.88    5.10
   9   2   0  151.28    5.00
  10  -2   0  352.66    8.70
  10  -2   0  320.27    9.30
  10   2   0  348.97    8.90
 -10   2   0  346.57    8.80
  11  -2   0  286.37    7.70
  11  -2   0  274.17    7.50
  11  -2   0  269.97    8.40
 -11   2   0  282.77    7.60
  11   2   0  290.27    7.90
  12  -2   0  429.26   10.90
  12  -2   0  420.66   10.60
  12  -2   0  427.16   11.80
 -12   2   0  446.06   11.00
  12   2   0  442.46   11.00
  13  -2   0 1034.40   22.50
  13  -2   0  991.90   23.70
  13  -2   0 1024.10   22.70
 -13   2   0 1031.00   22.60
  13   2   0 1024.10   22.90
  14  -2   0  220.58    6.70
  14  -2   0  191.08    7.40
  14  -2   0  194.88    6.20
 -14   2   0  201.48    6.30
  14   2   0  200.88    6.70
  15  -2   0   11.70    2.00
  15  -2   0   16.10    2.80
  15  -2   0   13.00    2.00
  15   2   0   10.40    2.10
 -15   2   0    9.10    1.80
  16  -2   0   20.80    2.50
  16  -2   0   19.70    3.20
  16  -2   0   16.90    2.20
 -16   2   0   18.60    2.20
  17  -2   0    6.80    1.90
  17  -2   0    2.40    2.20
  17   2   0    3.40    1.90
 -17   2   0    4.90    1.80
  18  -2   0    3.40    2.40
  18  -2   0    4.00    2.00
  18   2   0    3.20    2.40
  18   2   0   -0.30    1.70
 -18   2   0    3.20    1.80
  19  -2   0    7.10    2.30
  19  -2   0    8.10    2.90
  19   2   0    7.50    2.90
  19   2   0   10.00    2.40
 -19   2   0   10.70    2.20
  20  -2   0   17.10    2.90
  20  -2   0   16.10    3.30
 -20   2   0   14.70    2.60
  20   2   0   18.50    2.90
  20   2   0    9.80    3.40
  21  -2   0  180.48    7.10
  21  -2   0  167.78    8.40
  21   2   0  176.48    8.60
  21   2   0  165.78    7.00
  22  -2   0   16.70    3.10
  22  -2   0   10.10    3.30
  22   2   0   13.80    2.90
  22   2   0   12.60    3.40
  23  -2   0   98.59    5.80
  23  -2   0   88.29    6.80
  23   2   0   99.49    7.50
  23   2   0   95.29    7.00
  24  -2   0   47.90    5.70
  24  -2   0   47.00    7.10
  24   2   0   42.70    5.60
  24   2   0   51.29    4.80
  25  -2   0    7.40    3.10
  25  -2   0    1.20    2.50
  25   2   0    7.00    3.20
  25   2   0    2.80    3.00
  26  -2   0   44.20    6.00
  26  -2   0   29.70    5.00
  26   2   0   39.50    5.60
  27  -2   0    4.60    3.20
  27   2   0    5.70    3.30
  28  -2   0    1.80    3.10
  28   2   0    6.30    3.60
   0  -3   0    2.30    0.80
   0   3   0    3.70    0.50
   0   3   0    2.30    0.70
  -1  -3   0  364.16    8.50
   1  -3   0  371.66    8.80
  -1   3   0  389.66    8.80
   1   3   0  382.66    7.90
   1   3   0  392.76    8.40
  -1   3   0  390.76    8.10
  -2  -3   0   24.80    1.30
   2  -3   0   26.00    1.10
  -2   3   0   24.10    1.70
  -2   3   0   26.20    1.30
   2   3   0   29.60    1.30
   2   3   0   28.10    1.10
   3  -3   0 1626.54   34.20
   3  -3   0 1674.23   33.50
  -3  -3   0 1666.03   33.30
  -3   3   0 1540.95   34.10
   3   3   0 1703.93   33.40
  -3   3   0 1656.33   33.70
   3   3   0 1714.73   33.20
   4  -3   0 1104.89   23.10
  -4  -3   0 1144.99   22.50
   4   3   0 1134.49   22.90
  -4   3   0 1115.19   23.30
  -4   3   0 1077.49   23.70
   5  -3   0  335.47    8.20
   5  -3   0  320.67    7.80
  -5   3   0  325.47    7.90
  -5   3   0  331.87    8.20
   5   3   0  319.37    7.50
   6  -3   0   52.89    2.40
   6  -3   0   53.39    2.60
  -6   3   0   49.50    2.40
  -6   3   0   49.60    2.60
   6   3   0   50.89    2.20
   7  -3   0  180.58    5.40
   7  -3   0  181.28    5.40
   7   3   0  178.78    5.10
  -7   3   0  195.68    5.70
  -7   3   0  178.88    5.50
   8  -3   0    2.50    1.20
   8  -3   0    5.20    1.50
  -8   3   0    3.50    1.40
  -8   3   0    4.70    1.50
   8   3   0    5.00    1.30
   9  -3   0  228.18    6.50
  -9   3   0  224.28    6.70
  -9   3   0  213.48    6.80
   9   3   0  214.48    6.20
  10  -3   0    2.60    1.20
  10  -3   0   -0.60    1.10
  10  -3   0   -0.50    1.40
  10   3   0   -0.70    1.20
 -10   3   0   -0.40    1.20
  11  -3   0   25.00    2.70
  11  -3   0   26.90    2.40
  11  -3   0   27.50    2.50
 -11   3   0   25.90    2.60
  11   3   0   28.80    2.50
  12  -3   0    2.90    1.30
  12  -3   0    1.80    1.60
  12  -3   0    3.80    1.40
  12   3   0    5.10    1.50
 -12   3   0    3.50    1.40
  13  -3   0    8.50    1.60
  13  -3   0    7.50    1.70
  13  -3   0    8.10    2.00
  13   3   0   10.50    1.90
 -13   3   0    8.00    1.70
  14  -3   0  298.97    8.50
  14  -3   0  296.47    9.60
  14  -3   0  304.27    8.60
  14   3   0  305.17    8.80
 -14   3   0  315.27    8.70
  15  -3   0   14.40    2.20
  15  -3   0   14.00    2.00
  15  -3   0   15.50    2.80
  15   3   0   18.30    2.50
 -15   3   0   13.70    2.20
  16  -3   0    4.10    2.30
  16  -3   0    5.20    2.00
  16  -3   0    3.40    1.70
  16   3   0    5.30    1.90
 -16   3   0    1.40    1.60
  17  -3   0  617.44   16.90
  17  -3   0  628.84   15.50
  17  -3   0  583.84   15.20
 -17   3   0  638.14   15.50
  17   3   0  626.54   15.70
  18  -3   0   41.50    3.70
  18  -3   0   43.60    4.50
 -18   3   0   38.70    3.60
  18   3   0   44.90    3.90
  19  -3   0    0.20    2.00
  19  -3   0   -0.40    2.30
 -19   3   0    0.30    1.70
  19   3   0   -2.00    1.90
  20  -3   0    1.60    2.60
  20  -3   0    0.30    2.10
 -20   3   0   -3.80    1.60
  20   3   0    3.40    2.30
  21  -3   0   30.10    4.50
  21  -3   0   36.10    3.80
  21   3   0   36.80    4.60
 -21   3   0   26.80    3.30
  21   3   0   39.40    4.00
  22  -3   0    1.00    2.60
  22  -3   0    2.20    2.30
  22   3   0    5.70    3.10
  22   3   0    4.60    2.50
  23  -3   0   32.80    4.60
  23  -3   0   36.80    4.10
  23   3   0   42.40    6.00
  23   3   0   35.20    4.80
  24  -3   0   41.20    5.30
  24   3   0   43.20    5.40
  24   3   0   43.30    4.60
  25  -3   0   25.80    4.40
  25  -3   0   25.60    3.90
  25   3   0   25.30    4.80
  25   3   0   26.80    5.00
  26  -3   0    7.10    3.10
  26  -3   0    2.90    2.70
  26   3   0    1.90    3.10
  27   3   0    6.20    3.70
  28  -3   0   14.30    4.20
  28   3   0   11.80    4.20
   0  -4   0  198.78    5.50
   0   4   0  211.08    5.50
   0   4   0  220.38    4.70
  -1  -4   0  742.73   17.10
   1  -4   0  767.32   16.90
  -1   4   0  778.32   16.00
   1   4   0  788.62   16.50
  -1   4   0  780.32   16.80
   1   4   0  779.22   15.70
  -2  -4   0    0.80    0.70
   2  -4   0    0.00    0.40
   2  -4   0   -0.20    0.70
   2   4   0    1.60    0.50
  -2   4   0    0.50    0.60
  -2   4   0    1.00    0.80
   2   4   0    0.80    0.60
   3  -4   0  337.97    7.50
   3  -4   0  332.47    8.50
  -3  -4   0  339.27    7.70
   3   4   0  350.46    7.60
   3   4   0  345.97    7.40
  -3   4   0  320.37    8.40
  -3   4   0  344.07    7.80
  -4  -4   0  791.42   16.00
   4  -4   0  760.52   17.20
   4  -4   0  780.12   16.30
  -4   4   0  724.83   17.10
   4   4   0  801.02   16.70
   4   4   0  764.72   16.00
   5  -4   0    4.50    1.20
  -5  -4   0    2.20    0.50
   5  -4   0    0.50    0.80
   5   4   0    1.70    0.80
  -5   4   0    1.00    0.80
  -5   4   0    0.80    0.90
   6  -4   0  109.99    3.70
   6  -4   0  111.39    4.20
  -6   4   0  110.79    3.80
   6   4   0  107.59    3.50
  -6   4   0  104.19    4.20
   7  -4   0 1232.98   25.90
   7  -4   0 1261.17   26.30
   7   4   0 1145.19   25.40
  -7   4   0 1202.98   26.00
   8  -4   0    0.00    1.30
   8  -4   0    2.70    1.40
   8   4   0    1.90    1.10
  -8   4   0    3.80    1.40
  -8   4   0    0.40    1.30
   9  -4   0  139.49    4.60
   9  -4   0  138.69    5.60
   9  -4   0  144.59    5.20
  -9   4   0  145.39    5.30
  -9   4   0  151.98    5.40
   9   4   0  148.89    4.90
  10  -4   0   37.90    2.90
  10  -4   0   35.00    3.00
  10  -4   0   40.70    2.60
  10   4   0   36.30    2.70
 -10   4   0   36.50    3.10
 -10   4   0   39.50    3.10
  11  -4   0  299.37    8.80
  11  -4   0  300.97    8.50
  11  -4   0  292.07    7.90
  11   4   0  294.57    8.20
 -11   4   0  307.27    8.60
 -11   4   0  302.47    8.90
  12  -4   0   32.80    2.60
  12  -4   0   31.80    3.20
  12  -4   0   32.20    2.80
 -12   4   0   38.70    3.10
  12   4   0   32.20    2.80
  13  -4   0  840.32   20.50
  13  -4   0  856.81   19.50
  13  -4   0  835.22   19.80
  13   4   0  864.41   19.80
 -13   4   0  905.71   20.20
  14  -4   0  199.98    7.50
  14  -4   0  208.68    6.90
  14  -4   0  215.48    6.70
  14   4   0  213.18    7.00
 -14   4   0  211.38    7.10
  15  -4   0  335.17    9.40
  15  -4   0  333.27    9.60
  15  -4   0  328.37   10.50
  15   4   0  339.67    9.70
 -15   4   0  343.37    9.80
  16  -4   0    0.30    2.10
  16  -4   0   -0.40    1.70
  16  -4   0   -0.20    1.70
 -16   4   0    1.60    1.80
  16   4   0    1.90    1.80
  17  -4   0    4.00    2.40
  17  -4   0    3.50    2.10
  17  -4   0    0.10    1.70
  17   4   0    0.40    1.90
 -17   4   0    0.90    2.00
  18  -4   0  169.98    7.80
  18  -4   0  186.18    6.80
  18  -4   0  179.88    6.90
  18   4   0  184.78    7.10
 -18   4   0  183.68    7.10
  19  -4   0   62.59    4.30
  19  -4   0   59.49    5.30
  19   4   0   58.89    4.40
 -19   4   0   62.19    4.50
  20  -4   0   40.30    3.80
  20  -4   0   34.20    4.30
  20   4   0   38.50    4.00
 -20   4   0   30.80    3.50
  21  -4   0   11.90    2.70
  21  -4   0    8.10    3.00
  21   4   0   12.70    2.90
 -21   4   0    9.10    2.60
  22  -4   0   28.90    4.50
  22  -4   0   36.30    3.90
  22   4   0   31.50    4.00
  22   4   0   29.60    4.50
 -22   4   0   32.90    3.80
  23  -4   0    0.40    2.20
  23  -4   0    1.00    2.50
  23   4   0    3.00    2.60
  23   4   0    5.30    3.20
  24  -4   0   27.50    4.40
  24  -4   0   21.30    4.20
  24   4   0   21.70    3.90
  24   4   0   16.90    4.30
  25  -4   0    0.90    2.40
  25  -4   0   -0.30    2.80
  25   4   0    2.60    3.20
  26  -4   0    3.70    3.10
  26  -4   0    0.90    2.70
  26   4   0    5.70    3.50
  27  -4   0   28.60    4.50
  27   4   0   23.50    4.80
   0  -5   0 1233.18   27.40
   0   5   0 1323.07   27.40
   0   5   0 1344.97   26.50
   1  -5   0   55.29    2.80
  -1  -5   0   58.19    2.60
  -1   5   0   63.89    2.80
   1   5   0   63.39    2.50
  -1   5   0   59.39    2.10
   1   5   0   59.89    1.90
   2  -5   0  312.67    8.20
  -2  -5   0  316.27    7.70
  -2   5   0  319.57    8.20
   2   5   0  327.67    7.60
   2   5   0  303.67    6.90
  -2   5   0  302.37    7.20
   3  -5   0 1754.42   35.30
   3  -5   0 1718.23   37.00
  -3  -5   0 1967.30   36.90
   3  -5   0 1771.72   35.20
   3   5   0 1710.03   35.60
  -3   5   0 1757.82   36.10
  -3   5   0 1677.93   37.00
   3   5   0 1751.42   36.00
   4  -5   0   12.10    1.20
   4  -5   0   12.10    1.70
  -4  -5   0   11.40    1.20
   4  -5   0   10.30    1.00
   4   5   0   13.50    1.20
   4   5   0   10.80    1.10
  -4   5   0   11.60    1.40
  -4   5   0   10.80    1.90
   5  -5   0   30.10    1.60
  -5  -5   0   33.20    1.60
   5  -5   0   34.00    2.70
   5  -5   0   31.60    2.00
  -5   5   0   30.00    2.20
  -5   5   0   28.70    2.70
   5   5   0   30.50    1.80
   6  -5   0   25.10    2.50
   6  -5   0   29.50    2.20
  -6  -5   0   27.80    1.40
   6  -5   0   25.80    1.70
   6   5   0   24.50    1.90
  -6   5   0   29.50    2.70
  -6   5   0   24.80    2.30
   7  -5   0  465.15   10.80
   7  -5   0  495.65   12.10
   7  -5   0  477.75   11.30
  -7   5   0  501.65   12.30
  -7   5   0  461.55   11.50
   7   5   0  467.85   11.00
   8  -5   0  274.17    7.00
   8  -5   0  289.57    8.20
   8  -5   0  279.37    7.70
   8   5   0  262.27    7.30
  -8   5   0  295.47    8.40
  -8   5   0  279.27    7.90
   9  -5   0   54.39    2.70
   9  -5   0   57.19    3.20
   9  -5   0   58.69    3.50
  -9   5   0   58.19    3.40
   9   5   0   55.29    3.00
  -9   5   0   57.69    3.60
  10  -5   0  508.55   12.90
  10  -5   0  533.05   12.30
  10  -5   0  553.04   13.30
 -10   5   0  522.35   13.30
 -10   5   0  510.05   13.20
  10   5   0  519.25   12.60
  11  -5   0  892.91   20.20
  11  -5   0  859.81   19.20
  11  -5   0  855.21   20.10
 -11   5   0  919.01   20.50
  11   5   0  835.92   19.60
 -11   5   0  853.11   20.30
  12  -5   0   26.10    3.00
  12  -5   0   30.70    2.50
  12  -5   0   28.50    2.90
 -12   5   0   30.50    3.00
  12   5   0   29.20    2.80
 -12   5   0   22.20    2.80
  13  -5   0   38.30    3.50
  13  -5   0   33.40    2.80
  13  -5   0   31.30    3.10
 -13   5   0   40.30    3.60
  13   5   0   32.90    3.00
  14  -5   0   90.29    4.20
  14  -5   0   82.29    4.50
  14  -5   0   87.79    5.00
 -14   5   0   92.59    4.80
  14   5   0   87.59    4.40
  15  -5   0  241.08    8.20
  15  -5   0  260.57    7.90
  15  -5   0  270.57    9.10
  15   5   0  284.37   11.40
 -15   5   0  262.17    8.60
  16  -5   0   35.30    3.30
  16  -5   0   39.00    4.00
  16  -5   0   40.90    3.60
  16   5   0   38.20    3.60
 -16   5   0   42.40    3.80
  17  -5   0    1.10    2.00
  17  -5   0    2.20    2.20
 -17   5   0    0.00    1.90
  17   5   0    1.00    1.90
  18  -5   0   30.20    3.20
  18  -5   0   25.00    3.70
  18  -5   0   27.70    3.30
 -18   5   0   33.90    3.70
  18   5   0   33.10    3.70
  19  -5   0   76.79    5.00
  19  -5   0   87.69    4.80
  19  -5   0   81.49    5.90
  19   5   0   86.29    5.20
 -19   5   0   82.89    5.20
  20  -5   0   -1.70    2.30
  20  -5   0   -1.30    2.00
  20   5   0   -0.20    2.10
 -20   5   0    2.90    2.20
  21  -5   0   47.50    5.20
  21  -5   0   47.60    4.10
  21   5   0   48.50    4.50
 -21   5   0   43.10    4.50
  22  -5   0   31.70    3.50
  22  -5   0   34.10    4.60
  22   5   0   35.40    4.30
 -22   5   0   30.20    3.90
  23  -5   0   96.29    5.70
  23  -5   0  102.39    7.00
  23   5   0   93.89    6.20
  24  -5   0   51.09    4.80
  24  -5   0   58.19    5.80
  24   5   0   50.09    5.70
  24   5   0   47.50    5.00
  25  -5   0   11.40    3.20
  25  -5   0   15.30    3.80
  25   5   0    5.90    3.10
  26  -5   0   23.30    4.90
  26  -5   0   28.60    4.00
  27  -5   0    0.80    2.80
  27   5   0    2.10    2.90
   0  -6   0  573.54   13.80
   0   6   0  609.24   13.80
   0   6   0  599.84   12.80
   1  -6   0  838.12   19.20
  -1  -6   0  831.42   18.80
   1   6   0  857.81   17.80
  -1   6   0  841.02   18.00
   1   6   0  898.91   18.90
  -1   6   0  872.71   19.20
  -2  -6   0 1134.69   23.90
   2  -6   0 1091.89   24.40
  -2   6   0 1138.39   23.40
   2   6   0 1131.29   23.70
   2   6   0 1078.09   22.90
  -3  -6   0  100.89    3.60
   3  -6   0   90.09    4.10
   3   6   0   90.59    3.20
  -3   6   0   94.09    3.40
  -3   6   0   90.89    4.20
   3   6   0   92.99    3.30
  -4  -6   0  566.94   12.30
   4  -6   0  548.45   11.40
   4  -6   0  567.64   13.60
   4   6   0  538.75   11.90
  -4   6   0  554.74   12.50
  -4   6   0  523.55   13.40
   4   6   0  531.95   12.10
   5  -6   0   92.09    4.30
  -5  -6   0   90.49    3.00
   5  -6   0   86.59    2.50
   5  -6   0   84.69    2.90
  -5   6   0   86.69    3.50
   5   6   0   83.49    2.90
  -5   6   0   88.09    4.30
   5   6   0   85.69    3.00
   6  -6   0  737.43   17.20
  -6  -6   0  729.43   15.30
   6  -6   0  717.33   15.70
   6   6   0  718.73   15.70
  -6   6   0  719.93   17.30
  -6   6   0  716.23   16.30
  -7  -6   0 1130.19   23.30
   7  -6   0 1112.89   23.60
   7  -6   0 1181.38   25.60
   7  -6   0 1145.79   24.20
  -7   6   0 1165.28   25.70
  -7   6   0 1109.29   24.70
   7   6   0 1111.69   24.10
   8  -6   0   47.00    2.30
   8  -6   0   52.99    3.40
   8  -6   0   44.80    2.80
   8   6   0   46.10    2.70
  -8   6   0   48.00    3.50
  -8   6   0   48.40    3.10
   9  -6   0  542.25   12.60
   9  -6   0  547.75   13.40
   9  -6   0  588.84   14.20
  -9   6   0  563.64   13.80
  -9   6   0  580.74   14.40
   9   6   0  536.15   13.10
  10  -6   0   49.40    3.20
  10  -6   0   53.89    3.50
  10  -6   0   47.50    2.60
 -10   6   0   47.60    3.60
 -10   6   0   52.39    3.50
  10   6   0   52.59    3.00
  11  -6   0   28.80    2.80
  11  -6   0   25.10    2.90
  11  -6   0   26.60    2.30
 -11   6   0   18.90    2.50
 -11   6   0   21.80    2.70
  11   6   0   22.40    2.40
  12  -6   0   28.50    3.10
  12  -6   0   27.40    2.50
  12  -6   0   29.50    3.00
 -12   6   0   31.70    3.20
  12   6   0   31.60    2.90
 -12   6   0   29.90    3.30
  13  -6   0    7.10    1.90
  13  -6   0    3.80    2.00
  13  -6   0    4.40    1.60
 -13   6   0    4.40    1.90
 -13   6   0    4.00    2.00
  13   6   0    3.10    1.70
  14  -6   0   99.59    4.30
  14  -6   0   90.89    5.00
  14  -6   0   92.19    4.80
  14   6   0   88.89    4.60
 -14   6   0   86.39    5.00
  15  -6   0  288.57    8.30
  15  -6   0  279.67    9.40
  15   6   0  274.07    8.90
 -15   6   0  302.77    9.60
  16  -6   0   -1.20    1.60
  16  -6   0    0.90    1.80
  16  -6   0    0.50    2.10
 -16   6   0    1.60    2.00
  16   6   0   -2.90    1.80
  17  -6   0  129.19    6.00
  17  -6   0  121.39    6.40
  17  -6   0  130.89    5.60
 -17   6   0  126.39    6.20
  17   6   0  127.09    5.90
  18  -6   0   21.00    3.60
  18  -6   0   24.10    2.90
  18  -6   0   18.80    2.80
  18   6   0   23.20    3.30
 -18   6   0   16.20    3.10
  19  -6   0  219.68    8.30
  19  -6   0  219.68    9.10
  19  -6   0  222.28    7.60
  19   6   0  226.08    8.30
 -19   6   0  221.18    8.60
  20  -6   0  235.18    8.10
  20  -6   0  226.78    9.50
 -20   6   0  239.08    9.00
  20   6   0  255.67    9.10
  21  -6   0    0.20    2.10
 -21   6   0    1.70    2.00
  21   6   0    3.90    2.40
  22  -6   0    4.80    2.40
  22  -6   0    0.70    2.50
 -22   6   0    1.90    2.50
  22   6   0   -0.30    3.00
  23  -6   0   26.30    4.30
  23  -6   0   27.80    3.50
  23   6   0   30.50    4.00
 -23   6   0   23.90    3.70
  24  -6   0    8.70    2.90
  24  -6   0    7.90    3.50
  25  -6   0    8.10    3.10
  25  -6   0    4.30    3.10
  25   6   0    9.00    3.50
  26  -6   0    2.40    2.80
  26  -6   0   -0.10    3.10
  26   6   0    3.40    3.40
   0  -7   0 1779.82   39.40
   0   7   0 1974.50   39.60
   1  -7   0  985.40   22.80
  -1  -7   0 1044.90   22.70
  -1   7   0 1065.99   23.00
   1   7   0 1052.79   22.50
  -1   7   0 1001.30   22.60
  -2  -7   0 1272.67   26.70
   2  -7   0 1227.68   27.30
  -2   7   0 1248.88   27.30
   2   7   0 1260.97   25.70
  -2   7   0 1227.58   26.10
   2   7   0 1225.78   26.50
  -3  -7   0  476.05   10.90
   3  -7   0  439.76   11.70
   3   7   0  448.16   10.70
  -3   7   0  457.35   10.60
   3   7   0  433.46   10.10
  -3   7   0  457.05   11.80
  -4  -7   0   27.60    2.10
   4  -7   0   27.30    2.80
  -4   7   0   28.00    2.20
   4   7   0   29.70    1.90
  -4   7   0   27.50    2.60
   4   7   0   27.60    2.00
   5  -7   0  110.19    4.90
  -5  -7   0  115.09    3.70
  -5   7   0  111.59    4.10
  -5   7   0  102.39    4.90
   5   7   0  109.89    3.70
   5   7   0  109.59    3.60
   6  -7   0  533.05   11.60
   6  -7   0  537.95   13.60
   6  -7   0  518.65   11.20
  -6  -7   0  543.85   11.80
   6   7   0  528.35   12.00
  -6   7   0  534.05   13.70
  -6   7   0  498.55   12.50
  -7  -7   0   82.99    2.80
   7  -7   0   81.69    2.90
   7  -7   0   79.39    4.20
   7  -7   0   79.49    3.10
  -7   7   0   76.29    3.70
   7   7   0   80.19    3.30
  -7   7   0   84.59    4.50
   8  -7   0   48.00    2.20
   8  -7   0   47.20    3.50
   8  -7   0   49.99    2.70
  -8   7   0   48.60    3.70
  -8   7   0   49.00    3.20
   8   7   0   44.00    2.60
   9  -7   0    8.30    2.00
   9  -7   0    5.90    1.60
   9  -7   0    6.50    1.20
   9   7   0    5.40    1.50
  -9   7   0    5.80    2.00
  -9   7   0    6.10    1.60
  10  -7   0 1338.17   31.20
  10  -7   0 1342.67   29.20
  10  -7   0 1424.06   31.30
  10   7   0 1391.26   30.10
 -10   7   0 1505.25   31.80
 -10   7   0 1395.86   30.80
  11  -7   0 1292.97   28.60
  11  -7   0 1265.07   27.60
  11  -7   0 1313.37   29.40
 -11   7   0 1389.36   30.00
 -11   7   0 1304.47   29.20
  11   7   0 1259.17   28.40
  12  -7   0   29.90    3.40
  12  -7   0   29.80    3.00
  12  -7   0   24.40    2.40
  12   7   0   31.70    3.10
 -12   7   0   27.20    3.10
 -12   7   0   27.00    3.30
  13  -7   0  327.47   10.00
  13  -7   0  341.07    9.00
  13  -7   0  318.27   14.00
 -13   7   0  377.66   10.90
  13   7   0  351.26    9.80
 -13   7   0  340.87   10.50
  14  -7   0    1.00    1.70
  14  -7   0    1.80    2.00
  14  -7   0    1.20    1.60
  14   7   0    1.70    1.90
 -14   7   0    0.50    1.80
  15  -7   0  169.28    5.80
  15  -7   0  165.28    6.90
  15  -7   0  163.38    6.90
  15   7   0  168.18    6.60
 -15   7   0  168.18    7.20
  16  -7   0  162.78    7.00
  16  -7   0  173.58    6.20
  16  -7   0  173.08    7.20
  16   7   0  169.78    6.80
 -16   7   0  189.98    7.70
  17  -7   0   29.90    3.40
  17  -7   0   33.80    3.30
  17  -7   0   28.30    3.70
  17   7   0   29.80    3.50
 -17   7   0   30.10    3.60
  18  -7   0   16.30    2.60
  18  -7   0    8.30    2.80
  18  -7   0   12.60    2.80
 -18   7   0    8.90    2.80
  18   7   0   12.60    2.90
  19  -7   0   38.20    4.00
  19  -7   0   42.30    4.50
  19  -7   0   45.20    3.90
  19   7   0   37.40    4.00
 -19   7   0   36.40    4.50
  20  -7   0   -0.20    1.80
  20  -7   0    0.20    2.00
  20  -7   0    2.90    2.50
  20   7   0   -1.90    2.20
 -20   7   0   -0.50    2.00
  21  -7   0  168.58    9.70
  21  -7   0  166.88    6.80
 -21   7   0  162.38    7.80
  21   7   0  154.28    7.50
  22  -7   0   29.50    3.60
  22  -7   0   27.40    4.30
  22   7   0   37.80    4.50
 -22   7   0   26.50    3.90
  23  -7   0   42.40    5.20
  23  -7   0   35.90    4.20
 -23   7   0   41.80    4.60
  23   7   0   52.99    5.30
  24  -7   0   92.59    5.80
  24  -7   0   69.49    6.30
  25  -7   0   15.50    4.00
  25  -7   0   20.90    3.60
  26  -7   0   28.00    4.00
  26  -7   0   17.50    4.10
  26   7   0   17.90    4.60
   0  -8   0  264.17    7.90
   0   8   0  261.97    6.80
   0   8   0  271.87    7.80
   1  -8   0  149.09    5.60
  -1  -8   0  154.78    5.30
  -1   8   0  139.19    4.50
  -1   8   0  156.58    5.60
   1   8   0  145.39    4.40
   1   8   0  157.68    5.30
   2  -8   0 1292.47   29.30
  -2  -8   0 1351.46   28.70
   2   8   0 1367.56   28.70
   2   8   0 1314.47   27.70
  -2   8   0 1317.67   28.00
  -2   8   0 1340.47   29.40
   3  -8   0   44.30    3.30
  -3  -8   0   38.40    2.70
  -3   8   0   35.80    3.30
   3   8   0   39.60    2.20
  -3   8   0   41.80    2.60
   4  -8   0  377.66   10.50
  -4  -8   0  383.96    9.40
  -4   8   0  378.86   10.70
  -4   8   0  370.46    9.40
   4   8   0  366.46    9.40
   4   8   0  376.26    8.90
  -5  -8   0  106.89    3.80
   5  -8   0  111.19    5.00
  -5   8   0  104.19    5.10
  -5   8   0  107.49    4.10
   5   8   0   99.09    3.70
   5   8   0   99.79    3.60
   6  -8   0 1457.95   31.70
  -6  -8   0 1434.06   29.70
  -6   8   0 1395.26   30.50
   6   8   0 1411.26   29.80
  -6   8   0 1414.56   31.90
   7  -8   0  553.14   14.10
  -7  -8   0  531.35   12.00
   7  -8   0  527.05   11.30
   7  -8   0  528.05   11.60
  -7   8   0  542.25   14.40
   7   8   0  521.25   12.40
  -7   8   0  538.65   13.10
   8  -8   0   13.20    2.30
   8  -8   0   15.90    1.60
   8  -8   0   15.40    1.60
  -8   8   0   17.30    2.70
  -8   8   0   20.10    2.40
   8   8   0   15.30    1.90
   9  -8   0  654.53   14.90
   9  -8   0  678.83   16.80
   9  -8   0  641.84   14.20
  -9   8   0  651.43   16.00
  -9   8   0  665.03   17.10
   9   8   0  665.63   15.40
  10  -8   0   66.19    4.30
  10  -8   0   63.49    3.30
  10  -8   0   59.29    2.70
  10   8   0   66.49    3.60
 -10   8   0   61.69    4.60
 -10   8   0   63.19    4.00
  11  -8   0   19.10    1.90
  11  -8   0   21.10    3.70
  11  -8   0   15.60    2.70
 -11   8   0   18.50    3.00
  11   8   0   16.00    2.30
 -11   8   0   17.80    2.70
  12  -8   0   -1.60    1.20
  12  -8   0   -0.20    1.60
  12  -8   0   -1.70    1.70
  12   8   0    0.00    1.70
 -12   8   0    1.10    1.80
 -12   8   0   -0.80    1.90
  13  -8   0   27.90    3.30
  13  -8   0   28.10    2.60
  13  -8   0   30.50    3.10
 -13   8   0   28.00    3.40
  13   8   0   25.10    3.00
 -13   8   0   28.90    3.60
  14  -8   0  332.77    8.90
  14  -8   0  336.57   10.10
  14  -8   0  340.87   10.70
 -14   8   0  339.57   10.80
 -14   8   0  345.27   11.10
  14   8   0  319.67   10.70
  15  -8   0  251.97    8.90
  15  -8   0  242.58    7.30
  15  -8   0  229.88    8.30
 -15   8   0  237.28    9.10
 -15   8   0  248.68    9.20
  15   8   0  268.07    8.60
  16  -8   0   15.50    2.90
  16  -8   0   18.00    2.50
  16  -8   0   17.00    2.90
  16   8   0   15.30    2.80
 -16   8   0   17.70    3.20
  17  -8   0  301.67    8.90
  17  -8   0  291.07   10.10
  17  -8   0  290.67   10.00
 -17   8   0  283.47   10.70
  17   8   0  310.17    9.80
  18  -8   0   -0.10    2.30
  18  -8   0   -0.80    1.90
  18   8   0   -3.30    1.90
 -18   8   0    0.00    2.20
  19  -8   0   57.99    4.10
  19  -8   0   57.09    5.10
  19  -8   0   53.69    4.80
  19   8   0   54.09    4.60
 -19   8   0   54.49    5.10
  20  -8   0  173.88    6.70
  20  -8   0  156.08    7.70
  20  -8   0  158.88    7.70
 -20   8   0  162.18    7.90
  20   8   0  167.28    7.50
  21  -8   0    7.30    2.50
  21  -8   0    6.90    3.10
 -21   8   0    7.50    2.70
  21   8   0    8.20    4.50
  22  -8   0    4.30    2.30
  22  -8   0    4.50    3.00
 -22   8   0    6.10    2.50
  22   8   0    5.80    2.80
  23  -8   0    1.80    2.30
  23  -8   0    3.70    3.00
 -23   8   0    1.10    2.60
  24  -8   0   25.10    3.60
  24  -8   0   30.30    4.70
  25  -8   0   47.00    5.30
   0  -9   0  154.98    5.70
   0   9   0  141.59    5.50
   0   9   0  140.19    4.50
   1  -9   0   10.60    2.20
  -1  -9   0   10.00    1.90
   1   9   0    9.90    1.90
  -1   9   0   10.00    1.90
   1   9   0    4.10    1.40
  -1   9   0    8.10    1.50
  -2  -9   0 1556.94   32.80
   2  -9   0 1501.75   33.40
   2   9   0 1511.65   31.80
  -2   9   0 1498.95   33.40
  -2   9   0 1527.65   32.10
   2   9   0 1533.25   32.70
   3  -9   0  331.97    9.80
  -3  -9   0  343.97    9.10
   3   9   0  336.07    9.10
  -3   9   0  330.07    8.80
  -3   9   0  331.67    9.90
   3   9   0  340.47    8.40
   4  -9   0   30.20    3.10
  -4  -9   0   34.10    2.60
  -4   9   0   30.60    3.10
   4   9   0   33.50    2.20
  -4   9   0   30.70    2.50
   4   9   0   29.60    2.50
   5  -9   0    2.20    1.70
  -5  -9   0    0.00    1.00
  -5   9   0    1.60    1.30
  -5   9   0    1.80    1.70
   5   9   0    1.40    1.10
  -6  -9   0  160.08    4.80
   6  -9   0  157.38    6.30
   6   9   0  152.98    4.90
  -6   9   0  135.99    6.20
  -6   9   0  147.89    5.30
   7  -9   0    7.90    2.00
  -7  -9   0    7.50    1.30
  -7   9   0    6.70    2.20
  -7   9   0   10.80    2.00
   7   9   0    9.10    1.60
   8  -9   0   37.40    4.20
   8   9   0   30.50    2.60
  -8   9   0   30.30    2.90
  -8   9   0   26.40    3.10
   9  -9   0   46.00    3.90
   9  -9   0   33.10    2.70
   9  -9   0   41.60    2.20
  -9   9   0   41.80    4.10
   9   9   0   35.60    3.00
  -9   9   0   36.40    3.30
  10  -9   0  402.76   10.10
  10  -9   0  437.56   12.40
  10  -9   0  423.46    9.60
  10   9   0  410.56   11.00
 -10   9   0  431.56   12.70
 -10   9   0  434.56   11.80
  11  -9   0  255.27    8.90
  11  -9   0  246.68    6.50
  11  -9   0  244.78    7.20
 -11   9   0  269.97    9.50
  11   9   0  261.77    8.00
 -11   9   0  251.67    8.50
  12  -9   0   23.30    3.30
  12  -9   0   24.00    2.10
 -12   9   0   25.20    3.20
 -12   9   0   18.60    3.20
  12   9   0   25.60    2.90
  13  -9   0  311.07    9.00
  13  -9   0  293.67    8.00
  13  -9   0  315.87   10.30
  13   9   0  305.07   10.10
 -13   9   0  322.87   10.80
 -13   9   0  284.47   11.20
  14  -9   0   13.70    2.00
  14  -9   0   13.80    3.00
  14  -9   0   11.10    2.40
 -14   9   0   12.00    2.90
  14   9   0   14.20    2.60
 -14   9   0   13.60    3.00
  15  -9   0   58.99    3.50
  15  -9   0   64.79    4.30
  15  -9   0   70.39    5.10
 -15   9   0   63.79    5.10
  15   9   0   62.79    4.50
 -15   9   0   66.29    6.30
  16  -9   0   42.90    3.30
  16  -9   0   45.80    4.70
  16  -9   0   45.00    4.20
 -16   9   0   38.70    4.20
 -16   9   0   47.20    4.80
  16   9   0   43.50    4.30
  17  -9   0    5.00    2.40
  17  -9   0    1.90    1.80
  17  -9   0    2.10    2.00
 -17   9   0   -1.00    2.30
  17   9   0   -0.30    2.20
  18  -9   0   39.60    3.50
  18  -9   0   41.50    4.30
  18  -9   0   43.40    4.30
  18   9   0   46.20    4.50
 -18   9   0   45.60    4.90
  19  -9   0   21.40    3.20
  19  -9   0   25.40    3.60
  19  -9   0   24.40    3.60
 -19   9   0   22.10    3.90
  19   9   0   25.50    3.70
  20  -9   0    6.40    2.20
  20  -9   0    6.90    2.80
  20  -9   0    2.90    2.50
 -20   9   0    5.00    2.80
  20   9   0    3.00    2.60
  21  -9   0   62.09    4.30
  21  -9   0   51.99    5.10
  21   9   0   53.29    5.30
 -21   9   0   49.70    5.20
  22  -9   0    2.20    2.20
  22   9   0   -0.50    2.70
 -22   9   0   -0.70    2.50
  23  -9   0   73.89    5.80
  23  -9   0   69.59    4.90
 -23   9   0   48.90    5.40
  24  -9   0   91.39    5.80
  24  -9   0  100.39    6.80
   0 -10   0    7.80    2.00
   0  10   0    3.00    1.70
   0  10   0    5.10    1.40
   1 -10   0   58.89    3.90
  -1 -10   0   54.79    3.70
  -1  10   0   61.09    4.00
   1  10   0   56.09    3.00
  -1  10   0   59.19    3.10
   1  10   0   54.99    3.70
  -2 -10   0  101.09    4.60
   2 -10   0  100.09    5.00
   2  10   0  105.19    4.60
   2  10   0  106.99    4.00
  -2  10   0   96.59    4.10
  -2  10   0   95.89    5.00
  -3 -10   0   79.29    4.00
   3 -10   0   86.39    4.80
  -3  10   0   89.39    4.00
  -3  10   0   91.79    5.00
   3  10   0   90.99    4.20
   3  10   0   85.49    3.70
   4 -10   0   96.79    5.10
  -4 -10   0   98.59    4.20
  -4  10   0   97.89    4.20
   4  10   0   89.89    3.80
   4  10   0   95.19    4.20
  -4  10   0   97.79    5.30
  -5 -10   0   18.50    2.20
   5 -10   0   17.60    2.80
   5  10   0   15.60    2.00
  -5  10   0   10.00    1.90
  -5  10   0   16.10    2.80
   6 -10   0  309.57   11.10
  -6 -10   0  329.67    8.40
  -6  10   0  298.97   10.20
  -6  10   0  307.07    8.90
   6  10   0  311.57    8.30
   7 -10   0  445.66   12.70
  -7 -10   0  436.96   10.60
   7  10   0  424.66   10.90
  -7  10   0  438.86   11.60
  -7  10   0  422.86   12.90
   8 -10   0    7.80    2.40
   8  10   0    4.50    1.70
  -8  10   0    4.90    2.00
  -8  10   0    6.30    2.50
   9 -10   0    1.80    1.80
  -9  10   0   -1.40    1.90
   9  10   0    0.00    1.40
  -9  10   0   -1.20    1.60
  10 -10   0   29.80    3.50
  10  10   0   32.70    3.00
 -10  10   0   31.00    3.90
 -10  10   0   30.90    3.40
  11 -10   0   51.49    4.50
  11  10   0   42.60    3.70
 -11  10   0   45.00    4.00
 -11  10   0   51.29    5.00
  12 -10   0    9.10    1.70
  12 -10   0   11.80    2.60
  12 -10   0    9.80    1.50
 -12  10   0   11.70    3.10
  12  10   0   14.00    2.50
 -12  10   0   13.40    4.30
  13 -10   0   71.99    4.40
  13 -10   0   79.99    5.40
  13 -10   0   72.09    3.20
  13  10   0   71.29    4.70
 -13  10   0   76.89    5.00
  14 -10   0  112.29    6.30
  14 -10   0  117.29    4.30
  14 -10   0  110.89    4.90
  14  10   0  119.59    5.80
 -14  10   0  116.69    6.40
 -14  10   0  116.09    6.70
  15 -10   0   94.39    6.00
  15 -10   0   80.89    3.80
  15 -10   0   72.59    4.30
 -15  10   0   87.39    6.00
 -15  10   0   72.59    5.40
  15  10   0   70.29    5.10
  16 -10   0   -1.40    1.90
  16 -10   0    0.40    2.30
  16 -10   0    0.50    1.60
 -16  10   0    1.40    2.50
 -16  10   0   -1.20    2.10
  16  10   0   -0.50    2.00
  17 -10   0   64.89    5.50
  17 -10   0   79.89    4.00
  17 -10   0   70.49    4.60
  17  10   0   80.09    5.30
 -17  10   0   75.39    5.90
 -17  10   0   68.49    6.00
  18 -10   0    0.60    2.40
  18 -10   0    2.20    1.80
  18 -10   0    3.60    2.30
 -18  10   0    3.50    2.60
  18  10   0    2.40    2.40
  19 -10   0   21.80    3.50
  19 -10   0   28.00    2.90
  19 -10   0   27.90    3.60
 -19  10   0   20.10    3.80
  19  10   0   26.90    3.70
  20 -10   0   10.50    2.80
  20 -10   0   12.20    2.60
 -20  10   0    7.40    2.90
  20  10   0    9.40    3.10
  21 -10   0   15.00    2.70
  21 -10   0   10.50    2.70
 -21  10   0    7.70    3.30
  21  10   0   15.20    3.50
  22 -10   0    3.70    2.50
  22 -10   0    6.80    2.40
 -22  10   0    3.00    2.40
  23 -10   0    5.30    4.70
  23 -10   0    1.30    2.10
   0 -11   0   49.70    3.90
   0  11   0   49.90    3.20
   0  11   0   50.39    4.00
  -1 -11   0    4.30    2.00
   1 -11   0    7.10    2.10
  -1  11   0    6.80    2.10
   1  11   0    6.00    2.10
  -1  11   0    6.20    1.80
   1  11   0    3.80    1.60
  -2 -11   0   34.40    3.30
   2 -11   0   31.30    3.30
   2  11   0   27.60    2.80
   2  11   0   31.30    3.20
  -2  11   0   33.60    3.00
  -2  11   0   33.20    3.50
  -3 -11   0  408.56   11.00
  -3  11   0  412.06   10.80
   3  11   0  419.96   10.50
   3  11   0  402.46   11.10
  -3  11   0  399.56   12.10
  -4 -11   0   99.79    4.50
   4 -11   0   98.29    5.40
  -4  11   0  101.99    5.70
  -4  11   0   98.99    4.50
   4  11   0   96.39    4.20
   5 -11   0   38.80    3.90
  -5 -11   0   26.60    2.70
  -5  11   0   28.40    3.40
  -5  11   0   33.10    3.20
   5  11   0   33.90    2.80
  -6 -11   0    2.40    1.40
   6 -11   0    1.20    1.60
  -6  11   0    2.70    1.80
   6  11   0    1.90    1.50
  -6  11   0   -0.10    2.00
   7 -11   0    0.80    1.80
  -7 -11   0    2.60    1.40
  -7  11   0   -1.00    1.50
   7  11   0    1.50    1.50
  -7  11   0   -1.70    2.00
   8 -11   0   81.59    5.20
  -8  11   0   76.79    4.40
  -8  11   0   73.19    5.50
   8  11   0   73.09    3.90
   9 -11   0   88.49    5.50
   9  11   0   83.99    4.30
  -9  11   0   82.79    5.80
  -9  11   0   77.89    4.70
  10 -11   0   28.50    3.70
 -10  11   0   23.20    3.40
 -10  11   0   29.60    3.30
  10  11   0   32.90    3.20
  11 -11   0   10.00    2.70
  11  11   0   11.00    2.40
 -11  11   0    8.80    2.60
 -11  11   0    7.70    3.10
  12 -11   0   45.00    4.80
  12  11   0   40.30    3.80
 -12  11   0   38.10    4.10
 -12  11   0   33.60    3.80
  13 -11   0    2.40    2.10
  13  11   0    0.50    1.80
 -13  11   0   -2.40    2.00
 -13  11   0   -3.40    1.80
  14 -11   0   17.90    2.00
  14 -11   0   15.10    3.10
  14 -11   0   17.40    1.70
 -14  11   0   16.50    3.20
 -14  11   0   17.60    3.50
  14  11   0   14.90    2.90
  15 -11   0    7.10    2.70
  15 -11   0    4.30    1.40
  15  11   0    0.90    2.30
 -15  11   0    3.50    2.00
 -15  11   0    3.30    2.40
  16 -11   0    5.40    1.50
  16 -11   0    8.50    2.00
  16 -11   0    5.90    2.80
 -16  11   0    4.60    2.90
 -16  11   0    4.20    2.60
  16  11   0    7.90    2.50
  17 -11   0   26.50    2.90
  17 -11   0   26.40    2.50
  17 -11   0   25.00    3.90
 -17  11   0   20.70    3.80
 -17  11   0   31.30    4.30
  17  11   0   25.20    3.70
  18 -11   0   13.60    3.40
  18 -11   0   13.60    2.10
  18 -11   0   17.20    2.60
 -18  11   0   12.50    3.40
  18  11   0   15.50    3.30
  19 -11   0   19.00    3.80
  19 -11   0   18.40    2.50
  19 -11   0   20.10    2.90
 -19  11   0   14.90    3.70
  20 -11   0   13.40    2.50
  20 -11   0   12.20    2.60
 -20  11   0   11.90    3.20
  20  11   0   15.70    3.50
  21 -11   0    3.00    2.30
 -21  11   0   -1.90    2.50
  21  11   0    4.90    3.70
  22 -11   0   20.80    2.60
  22 -11   0   12.30    3.20
 -22  11   0    7.80    3.70
   0 -12   0  177.68    8.00
   0  12   0  172.78    6.90
   0  12   0  158.08    5.80
  -1 -12   0  162.48    6.40
   1 -12   0  162.28    6.80
  -1  12   0  160.18    5.80
   1  12   0  156.58    6.60
  -1  12   0  156.18    6.80
   1  12   0  162.78    5.70
   2 -12   0   58.59    4.50
  -2 -12   0   64.89    4.20
   2  12   0   65.59    4.30
  -2  12   0   60.79    3.80
  -2  12   0   66.89    4.80
   2  12   0   62.99    3.70
   3 -12   0    4.00    2.00
  -3 -12   0   10.90    2.30
  -3  12   0    9.70    2.60
  -3  12   0    6.50    1.90
   3  12   0    7.90    2.20
   3  12   0    6.30    1.90
   4 -12   0   26.90    3.20
  -4 -12   0   28.00    3.00
  -4  12   0   25.40    3.60
  -4  12   0   27.70    3.00
   4  12   0   26.90    2.70
  -5 -12   0   23.30    2.60
   5 -12   0   18.10    3.00
   5  12   0   21.50    2.60
  -5  12   0   17.90    2.60
  -5  12   0   21.70    3.60
   6 -12   0    3.90    2.20
  -6 -12   0    2.00    1.60
  -6  12   0    1.10    2.00
   6  12   0    2.20    1.70
  -6  12   0    5.80    2.00
   7 -12   0   62.89    4.90
  -7  12   0   66.49    4.30
  -7  12   0   62.19    5.30
   7  12   0   74.99    4.20
   8 -12   0    0.10    1.90
  -8  12   0    0.70    1.80
   8  12   0    1.50    1.70
   9 -12   0   74.69    5.30
   9  12   0   73.89    4.30
  -9  12   0   64.59    5.60
  -9  12   0   70.69    4.60
  10 -12   0   16.70    3.00
 -10  12   0   12.20    3.10
  10  12   0   12.50    2.40
 -10  12   0   10.60    3.10
  11 -12   0   42.40    4.60
 -11  12   0   34.90    3.90
 -11  12   0   33.40    4.50
  11  12   0   38.50    4.30
  12 -12   0    4.70    2.50
 -12  12   0    7.10    2.50
  12  12   0    3.50    2.10
 -12  12   0    4.20    2.60
  13 -12   0  231.58    9.50
 -13  12   0  230.78    9.10
 -13  12   0  239.98   10.20
  13  12   0  244.38    8.70
  14 -12   0   34.40    4.80
 -14  12   0   31.30    4.10
  14  12   0   37.20    3.90
 -14  12   0   21.10    3.60
  15 -12   0    1.20    2.50
 -15  12   0    1.60    2.40
 -15  12   0    0.30    2.50
  15  12   0    0.80    2.30
  16 -12   0   17.10    3.60
 -16  12   0   20.90    3.90
 -16  12   0   18.40    3.90
  16  12   0   20.20    3.30
  17 -12   0    5.80    3.00
  17  12   0    5.20    2.60
 -17  12   0    4.10    2.80
 -17  12   0   14.40    3.40
  18 -12   0    0.20    3.60
 -18  12   0   -0.10    2.70
  19 -12   0   32.30    2.60
  19 -12   0   26.30    2.70
 -19  12   0   23.40    4.20
  19  12   0   22.90    4.00
  20 -12   0    4.00    1.60
  20 -12   0    4.60    1.60
  20  12   0    3.50    2.60
 -20  12   0    1.60    3.10
  21 -12   0   15.30    2.00
  21 -12   0   12.20    2.30
 -21  12   0    9.30    3.60
   0 -13   0    3.20    2.00
   0  13   0    2.70    1.60
   0  13   0    1.30    1.80
  -1 -13   0    3.40    1.90
   1 -13   0    4.40    2.20
  -1  13   0    3.40    2.30
   1  13   0    6.00    2.10
  -1  13   0    5.00    1.90
   1  13   0    2.10    1.70
   2 -13   0   75.49    5.00
  -2 -13   0   72.79    4.60
   2  13   0   64.89    4.00
  -2  13   0   77.39    5.30
   2  13   0   70.29    4.60
  -2  13   0   68.19    4.10
  -3 -13   0    5.00    2.10
   3 -13   0    5.90    2.40
  -3  13   0    4.80    2.30
  -3  13   0    6.70    2.10
   3  13   0    7.50    2.10
   4 -13   0  156.08    7.20
  -4 -13   0  151.08    6.10
  -4  13   0  144.99    6.10
  -4  13   0  153.78    7.50
   4  13   0  159.18    6.00
  -5 -13   0  130.09    5.50
   5 -13   0  122.49    6.60
  -5  13   0  133.19    5.70
  -5  13   0  130.39    7.30
   5  13   0  137.99    5.60
   6 -13   0  120.69    6.70
   6  13   0  126.59    5.50
  -6  13   0  111.09    6.80
  -6  13   0  128.09    5.60
   7 -13   0   17.10    3.30
   7  13   0   17.90    2.60
  -7  13   0   10.60    3.10
  -7  13   0   17.30    2.80
   8 -13   0   56.29    5.20
  -8  13   0   52.19    5.40
   8  13   0   64.79    4.30
  -8  13   0   53.99    4.30
   9 -13   0  263.37   10.00
   9  13   0  254.07    8.50
  -9  13   0  257.87   10.60
  10 -13   0   18.70    3.50
 -10  13   0   16.60    3.10
 -10  13   0   10.90    3.20
  10  13   0   17.00    2.90
  11 -13   0    9.60    3.00
  11  13   0   15.20    2.70
 -11  13   0   15.50    3.10
 -11  13   0   16.20    3.70
  12 -13   0   -5.30    3.80
 -12  13   0   -0.30    2.60
 -12  13   0    1.10    2.00
  12  13   0   -1.70    1.80
  13 -13   0   78.19    6.20
  13  13   0   69.19    5.10
 -13  13   0   77.59    6.30
 -13  13   0   73.39    5.40
  14 -13   0   -4.10    2.10
 -14  13   0    2.60    2.40
 -14  13   0    0.00    2.30
  14  13   0   -1.40    1.90
  15 -13   0    3.30    3.00
 -15  13   0    5.00    2.70
  15  13   0    7.40    2.50
 -15  13   0    5.90    2.70
 -16  13   0   -0.60    2.20
 -16  13   0   -0.70    2.30
  16  13   0    0.40    2.20
 -17  13   0   98.19    7.10
  17  13   0   89.39    7.30
 -17  13   0   91.79    8.50
 -18  13   0   16.90    3.70
  18  13   0   10.00    2.90
 -18  13   0    6.70    3.00
 -19  13   0    2.00    3.10
  19  13   0   12.80    3.70
 -20  13   0   67.29    6.90
   0 -14   0  422.96   12.60
   0  14   0  409.56   12.70
   0  14   0  411.26   11.50
  -1 -14   0  156.28    6.80
   1 -14   0  163.58    7.20
  -1  14   0  149.29    6.30
  -1  14   0  164.68    7.40
   1  14   0  147.29    6.10
   2 -14   0   45.00    4.50
  -2 -14   0   50.99    4.10
   2  14   0   51.09    3.80
  -2  14   0   41.60    3.90
  -2  14   0   53.19    4.80
   3 -14   0   27.00    3.70
  -3 -14   0   28.00    3.40
   3  14   0   26.60    3.20
  -3  14   0   26.10    3.90
  -3  14   0   24.30    3.20
   4 -14   0   70.39    5.40
  -4 -14   0   74.89    4.60
  -4  14   0   82.89    4.70
   4  14   0   79.69    4.70
  -4  14   0   79.29    5.90
   5 -14   0  107.09    6.40
  -5  14   0  104.29    5.30
  -5  14   0  105.39    6.50
   5  14   0  110.89    5.40
   6 -14   0   29.40    4.00
  -6  14   0   34.00    3.60
   6  14   0   36.70    3.50
  -6  14   0   26.30    3.90
   7 -14   0   10.10    2.90
  -7  14   0    6.70    3.10
  -7  14   0    9.80    2.50
   7  14   0   10.60    2.40
   8 -14   0   91.29    6.30
  -8  14   0   79.39    6.30
   8  14   0   93.49    6.10
  -8  14   0   84.29    5.80
   9 -14   0   78.19    7.20
  -9  14   0   75.79    5.10
  -9  14   0   66.79    5.90
   9  14   0   79.49    4.90
  10 -14   0  148.59    8.00
 -10  14   0  159.18    8.60
 -10  14   0  161.58    7.10
  10  14   0  156.78    6.80
  11 -14   0  107.39    6.90
 -11  14   0   99.79    6.00
  11  14   0  116.29    6.10
 -11  14   0   99.49    7.20
  12 -14   0   10.60    3.10
  12  14   0   16.70    3.10
 -12  14   0   14.70    3.20
 -12  14   0    7.80    3.10
  13 -14   0  104.59    7.10
 -13  14   0  108.19    6.50
  13  14   0  116.69    6.50
 -13  14   0  115.19    7.70
 -14  14   0    0.20    2.40
  14  14   0    6.30    2.60
 -14  14   0    4.90    3.10
  15  14   0   23.60    3.60
 -15  14   0   13.50    3.70
 -15  14   0   16.60    3.60
 -16  14   0   24.60    5.80
 -16  14   0   17.60    4.80
  16  14   0   19.90    4.60
  17  14   0   47.00    5.10
 -17  14   0   34.50    5.10
 -17  14   0   39.20    4.90
  18  14   0   17.70    3.20
 -18  14   0   11.00    3.50
   0 -15   0   74.89    5.40
   0  15   0   68.69    4.60
   1 -15   0    0.40    1.90
  -1 -15   0    1.70    1.80
   1  15   0    4.20    2.10
  -1  15   0    4.10    2.10
  -2 -15   0   55.19    4.40
   2 -15   0   62.09    5.10
  -2  15   0   57.19    5.10
  -2  15   0   52.69    4.20
   2  15   0   56.79    4.10
   3 -15   0    8.90    2.80
  -3 -15   0    9.30    2.60
  -3  15   0   10.30    2.50
  -3  15   0    9.10    3.00
   3  15   0   11.00    2.40
   4 -15   0  237.28    9.60
  -4  15   0  249.68    8.60
  -4  15   0  252.67   10.10
   4  15   0  225.48    8.30
   5 -15   0   39.20    4.60
   5  15   0   40.60    3.90
  -5  15   0   36.20    3.90
  -5  15   0   39.40    4.90
   6 -15   0   50.19    5.20
   6  15   0   69.49    4.90
  -6  15   0   63.09    5.80
   7 -15   0   67.99    6.00
  -7  15   0   73.69    6.30
   7  15   0   73.59    5.10
  -7  15   0   76.29    5.10
   8 -15   0   42.00    4.90
  -8  15   0   44.20    5.10
   8  15   0   49.40    4.60
  -8  15   0   45.10    4.50
   9 -15   0  104.09    7.10
  -9  15   0  100.09    5.90
  -9  15   0  100.79    7.30
   9  15   0   96.09    5.80
  10 -15   0    8.90    3.00
 -10  15   0    2.00    2.70
  10  15   0    7.50    2.70
 -10  15   0    2.80    2.30
  11  15   0   12.50    2.70
 -11  15   0    2.90    2.80
 -11  15   0   11.60    3.70
 -12  15   0   12.40    3.60
  12  15   0   16.40    3.20
 -12  15   0   18.30    3.70
 -13  15   0   47.10    5.40
 -13  15   0   52.39    5.20
  13  15   0   66.69    5.10
 -14  15   0    4.10    2.60
 -14  15   0    2.20    4.90
  14  15   0    5.60    2.70
 -15  15   0   53.59    5.70
 -15  15   0   48.10    5.50
  16  15   0   18.30    3.50
 -16  15   0   11.10    3.40
 -16  15   0   10.70    3.50
   0 -16   0  251.37    9.60
   0  16   0  226.98    8.50
   1 -16   0    0.20    2.10
  -1 -16   0    1.30    2.30
  -1  16   0    1.30    2.00
   1  16   0    1.50    2.10
   2 -16   0   59.79    5.40
  -2  16   0   60.29    4.80
   2  16   0   61.59    4.60
   3 -16   0   10.50    3.20
   3  16   0   20.40    3.20
   4 -16   0   52.29    5.20
  -4  16   0   44.50    4.30
   5 -16   0    0.40    2.20
  -5  16   0   -3.20    1.90
   5  16   0   -0.50    1.90
  -5  16   0    5.10    2.10
   6 -16   0    4.40    2.60
  -6  16   0    6.80    2.20
  -6  16   0    0.00    2.60
   6  16   0    8.60    2.20
   7 -16   0    2.00    2.40
  -7  16   0   -1.70    2.50
  -7  16   0    9.80    2.60
   7  16   0    4.10    2.00
   8 -16   0   38.60    7.30
  -8  16   0   51.99    6.10
   8  16   0   61.69    5.00
  -8  16   0   48.60    4.50
  -9  16   0   19.60    4.10
  -9  16   0   23.80    3.50
   9  16   0   27.30    3.50
  10  16   0    1.20    2.20
 -10  16   0    2.80    2.50
 -10  16   0    1.40    2.70
 -11  16   0   34.00    4.40
  11  16   0   36.50    4.30
 -11  16   0   38.10    6.40
 -12  16   0   21.80    4.50
 -12  16   0   35.90    4.50
  13  16   0  102.59    6.40
 -13  16   0   86.69    7.60
 -13  16   0   95.59    7.20
  14  16   0   13.40    3.70
 -14  16   0    6.70    3.60
 -14  16   0    5.80    3.00
   0  17   0   59.19    4.60
  -1  17   0    5.30    2.30
   1  17   0    3.60    2.10
   2 -17   0    0.20    2.10
   2  17   0    3.70    2.10
  -2  17   0    0.00    2.10
   3 -17   0    4.20    2.80
  -3  17   0    9.20    2.60
   3  17   0    6.80    2.50
   4 -17   0  114.09    7.30
  -4  17   0  108.19    6.00
   4  17   0  114.19    6.00
   5  17   0   10.20    2.40
  -5  17   0    3.50    2.20
   6  17   0   13.80    2.80
  -6  17   0   15.80    3.20
  -7  17   0   15.30    3.10
   7  17   0   21.70    3.40
  -8  17   0   10.90    3.10
   8  17   0   14.90    2.70
  -9  17   0    7.00    2.70
  10  17   0    5.00    2.50
 -10  17   0   -1.80    2.50
   0  18   0   18.40    2.90
  -1  18   0    1.30    2.00
   1  18   0    1.10    1.90
   2  18   0    7.00    2.10
  -2  18   0    1.70    2.10
   3  18   0    6.30    2.30
  -3  18   0    6.00    2.30
  -4  18   0    2.90    1.70
   4  18   0    3.20    1.80
  -5  18   0    3.20    2.30
  -6  18   0    1.40    2.10
  28   0  -1    5.90    3.70
  27   0  -1    4.20    3.50
  26   0  -1    2.20    3.30
  26   0  -1    2.10    3.10
  25   0  -1    2.10    2.90
  25   0  -1   -3.80    2.20
  24   0  -1    1.40    4.10
  24   0  -1   -3.30    2.50
  23   0  -1    2.80    2.80
  23   0  -1    2.50    2.10
  22   0  -1   -0.10    2.60
  22   0  -1   -1.50    1.90
  21   0  -1   -0.90    1.70
  21   0  -1   -0.90    2.30
  20   0  -1   -0.20    2.40
  20   0  -1   -2.50    1.70
  19   0  -1   -1.80    1.60
  19   0  -1    1.60    2.50
  18   0  -1   -0.70    2.10
  18   0  -1   -0.20    1.60
  17   0  -1    2.30    1.70
  17   0  -1    1.10    2.00
  16   0  -1    0.80    1.50
  16   0  -1    1.70    2.00
  15   0  -1    0.90    1.70
  15   0  -1    1.00    1.10
  15   0  -1    1.00    1.50
  14   0  -1    0.00    1.60
  14   0  -1   -0.20    0.90
 -14   0   1   -1.60    1.00
  13   0  -1   -0.40    1.60
  13   0  -1   -0.40    0.90
 -13   0   1   -0.10    1.00
  12   0  -1    2.60    1.70
  12   0  -1   -0.40    0.90
 -12   0   1    0.00    0.90
  11   0  -1    3.50    1.70
  11   0  -1    0.30    1.00
 -11   0   1   -1.40    1.00
  10   0  -1   -1.10    0.90
 -10   0   1   -0.80    0.90
  10   0  -1    1.00    1.40
   9   0  -1    0.40    0.70
  -9   0   1   -0.70    0.70
   9   0  -1    1.20    1.20
   8   0  -1    0.20    0.60
  -8   0   1   -0.60    0.50
   8   0  -1   -0.70    0.80
   7   0  -1   -0.60    0.80
   7   0  -1    0.10    0.50
  -7   0   1    0.10    0.50
   6   0  -1   -0.30    0.70
  -6   0   1    0.70    0.50
   6   0  -1    0.40    0.50
   5   0  -1    0.30    0.40
   5   0  -1    0.80    0.80
  -5   0   1    0.50    0.50
   4   0  -1    0.60    0.40
  -4   0   1    0.10    0.40
   4   0  -1    3.60    0.80
   3   0  -1    0.20    0.40
   3   0  -1    0.50    0.20
   2   0   1    0.30    0.20
  -2   0  -1    0.50    0.20
  -3   0  -1    1.10    0.50
  -3   0  -1    0.90    0.40
   3   0   1    0.70    0.50
  -4   0  -1    1.00    0.50
   4   0   1    0.90    0.70
   5   0   1    0.50    0.60
  -5   0  -1    0.50    0.50
  -6   0  -1    0.40    0.50
   6   0   1    0.50    0.70
   7   0   1   -0.10    0.80
  -7   0  -1   -0.60    0.60
  -8   0  -1    0.40    0.70
   8   0   1   -0.90    0.80
   9   0   1    0.70    1.20
  -9   0  -1    0.40    0.90
 -10   0  -1    3.50    1.10
  10   0   1    3.20    1.50
  11   0   1   -1.50    1.40
 -11   0  -1    0.10    1.00
  12   0   1   -0.70    1.40
 -12   0  -1   -0.20    1.00
  13   0   1    1.70    1.70
  13   0   1    0.10    1.40
 -13   0  -1   -0.50    1.00
  14   0   1    0.00    1.90
 -14   0  -1   -0.70    1.10
  14   0   1    1.00    1.60
  15   0   1    0.70    2.00
 -15   0  -1    1.20    1.20
  15   0   1   -0.10    1.50
  16   0   1    0.10    2.00
 -16   0  -1   -0.80    1.40
  16   0   1    0.90    2.80
 -17   0  -1    0.60    1.30
  17   0   1    2.10    1.90
  17   0   1    0.80    2.20
  18   0   1    0.40    2.40
  18   0   1   -2.00    1.80
 -18   0  -1    0.20    1.50
  19   0   1   -1.10    2.30
 -19   0  -1    0.50    1.50
  19   0   1    2.10    2.20
  20   0   1    0.30    2.40
  20   0   1   -0.60    1.90
  21   0   1   -4.10    2.30
  21   0   1   -0.40    2.00
  22   0   1    3.00    2.50
  22   0   1    0.30    2.40
  23   0   1   -1.40    2.10
  23   0   1   -1.30    2.30
  24   0   1    1.30    2.30
  24   0   1    0.90    2.80
  25   0   1    0.10    2.80
  25   0   1    1.10    2.80
  26   0   1   -1.70    2.70
  27   0   1   -2.60    3.20
  28   0   1    0.60    3.10
  28  -1  -1   -1.10    3.10
  28   1  -1    2.80    3.30
  27  -1  -1    5.80    3.50
  27   1  -1   13.00    4.20
  26  -1  -1   11.20    4.10
  26  -1  -1   18.40    3.70
  26   1  -1   13.90    3.90
  25  -1  -1   22.60    3.60
  25  -1  -1   30.10    4.70
  25   1  -1   19.20    4.10
  25   1  -1   19.50    3.40
  24  -1  -1   10.10    3.50
  24   1  -1   10.10    3.00
  24   1  -1    5.20    3.10
  23  -1  -1   25.80    3.50
  23  -1  -1   25.40    4.30
  23   1  -1   21.20    4.10
  23   1  -1   24.30    3.40
  22  -1  -1   16.90    3.70
  22  -1  -1   14.50    2.90
  22   1  -1   14.40    3.60
  22   1  -1   17.50    3.00
  21  -1  -1    3.40    2.50
  21  -1  -1    4.60    2.10
  21   1  -1    4.80    2.90
  21   1  -1    6.70    2.20
  20  -1  -1   -1.20    1.90
  20  -1  -1   -1.00    2.20
  20   1  -1    1.40    2.00
  20   1  -1    1.70    2.40
  19  -1  -1    0.40    1.80
  19  -1  -1   -3.40    1.90
  19   1  -1    1.30    1.90
  19   1  -1    0.40    2.10
  18  -1  -1  181.38    7.90
  18  -1  -1  184.18    6.60
  18   1  -1  175.88    6.50
  18   1  -1  170.38    7.70
  17  -1  -1    3.10    1.40
  17  -1  -1   -1.50    1.90
  17  -1  -1    0.90    1.60
  17   1  -1    0.30    1.60
 -17   1   1    1.10    1.50
  17   1  -1    1.00    2.10
  16  -1  -1   50.39    4.40
  16  -1  -1   46.80    3.10
  16  -1  -1   60.79    3.60
  16   1  -1   54.99    4.40
 -16   1   1   56.19    3.40
  16   1  -1   56.79    3.60
  15  -1  -1   96.09    5.30
  15  -1  -1   89.69    3.80
  15  -1  -1   95.59    4.40
  15   1  -1   97.59    5.40
  15   1  -1  100.39    4.40
 -15   1   1   94.29    4.20
  14  -1  -1   97.19    5.10
  14  -1  -1   92.19    3.60
  14   1  -1   98.79    5.10
 -14   1   1   94.39    3.90
  13  -1  -1  177.38    6.70
  13  -1  -1  179.78    5.30
 -13   1   1  184.08    5.60
  12  -1  -1  284.77    7.30
  12  -1  -1  283.87    8.70
 -12   1   1  286.77    7.60
  12   1  -1  265.77    7.10
  11  -1  -1  135.69    4.20
  11  -1  -1  129.99    5.30
  11   1  -1  126.99    3.60
 -11   1   1  126.49    4.40
  10  -1  -1   23.50    2.60
  10  -1  -1   24.10    2.00
  10   1  -1   23.80    1.50
 -10   1   1   23.90    2.20
   9  -1  -1  361.96    9.90
   9  -1  -1  385.16    8.90
   9   1  -1  375.66    8.20
  -9   1   1  376.06    9.00
   8  -1  -1  100.99    3.20
   8  -1  -1   92.49    3.70
   8   1  -1   97.49    2.60
  -8   1   1   92.19    3.20
   7  -1  -1  106.19    3.70
   7  -1  -1  104.49    3.70
  -7   1   1  106.29    3.30
   7   1  -1  116.39    2.80
   6  -1  -1   46.50    1.90
   6  -1  -1   46.90    2.30
  -6   1   1   43.60    1.90
  -6   1   1   45.50    2.30
   6   1  -1   47.00    1.40
   5  -1  -1   68.49    2.30
   5  -1  -1   72.09    2.70
   5   1  -1   73.09    1.70
  -5   1   1   68.99    2.40
   4  -1  -1  761.72   16.30
   4  -1  -1  792.92   16.70
  -4   1   1  790.92   16.50
  -4   1   1  809.92   16.70
   3  -1  -1    2.80    0.60
   3  -1  -1    3.40    0.50
  -3   1   1    3.40    0.70
  -3   1   1    3.70    0.60
  -2   1   1 1250.17   25.30
   1  -1   1  811.12   15.80
   1  -1   1  776.72   16.10
  -1   1  -1  795.32   15.80
  -1   1  -1  782.02   16.00
  -1   1  -1  760.42   15.80
   2  -1   1  796.72   17.00
  -2  -1  -1  811.02   16.80
   2  -1   1  810.22   16.70
   2  -1   1  854.71   16.90
  -2   1  -1  813.02   16.90
  -2   1  -1  833.32   16.70
   2   1   1  842.02   16.80
  -2   1  -1  840.72   17.00
   3  -1   1   27.90    1.20
   3  -1   1   29.40    1.50
  -3  -1  -1   27.70    1.20
   3  -1   1   27.80    1.40
   3   1   1   29.10    1.30
  -3   1  -1   28.20    1.40
   4  -1   1   71.99    2.30
   4  -1   1   63.79    2.30
  -4   1  -1   69.49    2.30
   4   1   1   71.39    2.40
   5  -1   1  281.87    6.80
   5  -1   1  282.87    6.80
   5  -1   1  285.27    7.10
  -5  -1  -1  288.57    6.10
  -5   1  -1  296.87    6.80
   5   1   1  288.57    6.80
   6  -1   1  104.89    4.60
   6  -1   1  115.29    3.90
   6  -1   1  116.59    3.60
  -6  -1  -1  120.49    2.90
   6   1   1  114.29    3.60
  -6   1  -1  121.69    3.60
   7  -1   1  283.47    6.90
  -7  -1  -1  285.67    6.20
   7  -1   1  261.47    7.00
   7  -1   1  281.47    7.50
   7   1   1  267.27    7.00
  -7   1  -1  294.27    7.00
   8  -1   1   11.00    1.50
   8  -1   1   15.10    1.50
  -8  -1  -1   16.40    1.30
   8  -1   1   15.60    1.90
   8   1   1   13.30    1.60
  -8   1  -1   13.60    1.40
   9  -1   1  400.16   10.70
  -9  -1  -1  426.56    9.20
   9  -1   1  424.46    9.90
   9  -1   1  406.26   10.20
  -9   1  -1  426.36    9.90
   9   1   1  401.66   10.20
  10  -1   1  671.53   15.10
 -10  -1  -1  686.43   14.30
  10  -1   1  643.74   16.00
  10  -1   1  658.43   15.40
 -10   1  -1  698.23   15.00
  10   1   1  652.33   15.50
  11  -1   1   73.89    4.10
 -11  -1  -1   74.79    2.70
  11  -1   1   68.39    3.60
 -11   1  -1   78.39    3.30
  11   1   1   70.79    3.70
  12  -1   1  236.38    7.20
 -12  -1  -1  243.98    6.00
  12  -1   1  238.98    7.90
  12   1   1  240.18    7.30
 -12   1  -1  240.28    6.70
  13  -1   1  169.78    6.60
  13  -1   1  155.78    5.70
 -13  -1  -1  172.28    4.70
  13   1   1  169.98    6.00
 -13   1  -1  176.78    5.30
  14  -1   1   79.69    4.10
  14  -1   1   85.29    4.80
 -14  -1  -1   79.89    3.10
 -14   1  -1   86.49    3.70
  14   1   1   83.39    4.20
  15  -1   1    0.10    1.60
 -15  -1  -1    0.70    1.00
  15  -1   1    0.00    1.80
  15   1   1    1.10    1.60
 -15   1  -1    0.00    1.30
  16  -1   1  204.48    8.10
 -16  -1  -1  202.08    5.80
 -16   1  -1  217.38    6.40
  16   1   1  206.18    7.30
  17  -1   1    0.60    2.20
  17  -1   1    2.20    1.80
 -17  -1  -1    3.80    1.40
  17   1   1    1.40    2.30
  17   1   1    3.10    2.00
 -17   1  -1    0.20    1.40
  18  -1   1   23.00    3.00
  18  -1   1   20.10    3.50
 -18  -1  -1   18.00    2.00
 -18   1  -1   16.30    2.30
  18   1   1   19.70    2.90
  18   1   1   15.30    3.20
  19  -1   1   10.10    3.10
  19  -1   1   11.60    2.70
  19   1   1   11.80    3.10
 -19   1  -1   11.60    2.20
  19   1   1   13.70    2.80
  20  -1   1   89.49    5.30
  20   1   1   89.79    6.30
  20   1   1   96.79    5.40
 -20   1  -1   90.19    4.60
  21  -1   1   30.10    4.40
  21  -1   1   37.30    4.00
  21   1   1   35.70    3.80
  21   1   1   33.70    4.60
 -21   1  -1   30.40    3.10
  22  -1   1    8.20    3.20
  22  -1   1    8.40    2.80
  22   1   1    4.50    3.00
  22   1   1    6.00    2.50
  23  -1   1   21.20    3.60
  23  -1   1   18.20    3.80
  23   1   1   13.30    3.70
  24  -1   1   16.90    3.30
  24  -1   1   15.40    4.10
  24   1   1   15.30    4.00
  24   1   1   18.20    3.30
  25  -1   1   18.20    4.20
  25  -1   1   17.80    3.50
  25   1   1   13.60    3.90
  25   1   1   15.60    3.50
  26  -1   1    1.60    3.10
  26   1   1    1.70    3.20
  27   1   1   17.30    4.20
  28   1   1    6.10    3.60
  28  -2  -1   -2.30    3.00
  28   2  -1    1.10    3.20
  27  -2  -1    8.90    3.80
  27   2  -1    5.20    3.90
  26  -2  -1   12.10    3.90
  26  -2  -1   15.70    3.30
  26   2  -1   11.40    3.90
  25  -2  -1  109.79    7.50
  25  -2  -1  109.59    6.20
  25   2  -1  102.79    7.50
  25   2  -1  101.19    6.30
  24  -2  -1    7.40    3.30
  24  -2  -1    9.00    3.30
  24   2  -1    3.60    2.70
  24   2  -1    5.60    3.30
  23  -2  -1   17.30    3.20
  23  -2  -1    8.20    3.40
  23   2  -1   13.90    2.90
  23   2  -1   11.70    3.60
  22  -2  -1   19.40    3.10
  22  -2  -1   12.40    3.60
  22   2  -1   20.30    3.10
  22   2  -1   21.00    4.00
  21  -2  -1  170.08    6.80
  21  -2  -1  164.88    8.20
  21   2  -1  168.38    6.90
  21   2  -1  170.18    8.30
  20  -2  -1    2.40    2.60
  20  -2  -1    6.10    2.30
  20   2  -1    8.50    2.40
  20   2  -1    8.80    3.40
  19  -2  -1   -0.20    1.80
  19  -2  -1    0.00    2.40
  19   2  -1    3.20    2.60
  19   2  -1   -1.10    1.90
  18  -2  -1   80.69    4.50
  18  -2  -1   84.19    4.20
  18  -2  -1   86.09    5.50
 -18   2   1   81.79    4.40
  18   2  -1   78.89    5.50
  18   2  -1   83.59    4.50
  17  -2  -1    4.30    1.50
  17  -2  -1    5.90    1.90
  17  -2  -1    4.90    2.50
  17   2  -1    2.40    2.10
  17   2  -1    2.50    1.70
 -17   2   1    2.20    1.80
  16  -2  -1    6.30    2.40
  16  -2  -1    9.00    2.00
  16  -2  -1    9.50    1.70
 -16   2   1    7.70    1.90
  16   2  -1    7.20    1.80
  15  -2  -1    6.80    1.50
  15  -2  -1    8.70    1.90
  15  -2  -1    2.40    1.90
 -15   2   1    5.40    1.60
  15   2  -1    5.80    1.70
  14  -2  -1 1186.88   25.70
  14  -2  -1 1154.28   27.30
  14   2  -1 1187.68   26.20
 -14   2   1 1229.68   26.20
  13  -2  -1    0.80    1.20
  13  -2  -1    0.80    1.60
 -13   2   1   -1.20    1.30
  12  -2  -1   42.50    2.70
  12  -2  -1   46.50    3.50
  11  -2  -1   43.90    3.40
  11  -2  -1   49.70    2.80
 -11   2   1   45.40    3.00
  10  -2  -1 1034.40   23.10
  10  -2  -1 1021.50   22.20
 -10   2   1 1035.40   22.40
   9  -2  -1  101.19    4.30
   9  -2  -1   95.29    3.60
  -9   2   1   88.29    4.00
  -9   2   1   92.99    3.70
   8  -2  -1   92.59    3.80
   8  -2  -1  102.09    3.60
  -8   2   1  103.79    3.90
  -8   2   1   97.79    3.60
   7  -2  -1  390.36    9.20
   7  -2  -1  394.46    9.50
  -7   2   1  387.66    9.50
  -7   2   1  379.46    9.30
   6  -2  -1  732.53   16.00
   6  -2  -1  743.93   15.80
  -6   2   1  735.13   16.00
  -6   2   1  686.23   15.80
   5  -2  -1    6.70    1.10
   5  -2  -1    6.40    1.00
  -5   2   1    6.10    1.00
  -5   2   1    6.40    1.00
   4  -2  -1   58.59    2.30
   4  -2  -1   58.79    2.30
  -4   2   1   57.09    2.30
  -4   2   1   57.99    2.30
  -3  -2   1 3089.69  100.09
  -3   2   1 3183.48  109.99
   3   2  -1 3036.70   99.19
   2  -2  -1   20.20    1.10
   2  -2  -1   18.70    1.20
  -2   2   1   19.50    1.30
   2   2  -1   22.60    1.00
  -2   2   1   18.20    1.10
   1  -2  -1   36.20    1.40
  -1  -2   1   39.60    1.40
   1  -2  -1   36.10    1.30
   1   2  -1   38.90    1.40
  -1   2   1   36.50    1.50
  -1   2   1   39.00    1.40
   0  -2   1  273.57    6.10
   0  -2  -1  274.67    5.80
   0  -2  -1  263.37    6.00
   0   2  -1  270.67    6.10
   0   2   1  275.97    5.90
   0   2   1  277.77    6.10
   1  -2   1  903.41   18.90
  -1   2  -1  903.01   18.90
  -1   2  -1  938.41   18.30
  -1   2  -1  903.41   18.20
  -2  -2  -1    2.50    0.50
   2  -2   1    2.60    0.50
   2  -2   1    3.10    0.40
   2   2   1    2.00    0.50
  -2   2  -1    3.00    0.60
   3  -2   1   39.40    1.90
   3  -2   1   43.90    1.50
  -3  -2  -1   42.20    1.50
   3  -2   1   43.80    1.70
  -3   2  -1   39.40    1.70
   3   2   1   41.90    1.60
  -3   2  -1   40.80    1.90
   4  -2   1  425.66    9.30
   4  -2   1  426.16    9.60
  -4   2  -1  429.16    9.70
  -4   2  -1  435.76    9.80
   5  -2   1 1504.35   32.30
   5  -2   1 1531.15   32.00
   5  -2   1 1568.54   32.30
   5   2   1 1557.54   32.00
  -5   2  -1 1619.04   32.40
  -5   2  -1 1595.14   32.40
   6  -2   1   87.69    3.20
   6  -2   1   86.49    3.00
   6  -2   1   93.69    3.30
  -6   2  -1   96.39    3.30
   6   2   1   91.99    3.10
   7  -2   1 1014.50   21.40
   7  -2   1 1003.00   21.10
   7  -2   1  900.11   20.80
   7   2   1  949.11   21.00
  -7   2  -1 1034.00   21.20
  -8  -2  -1  792.72   15.80
   8  -2   1  788.82   17.60
   8  -2   1  771.02   17.10
   8  -2   1  744.83   16.90
  -8   2  -1  800.82   17.20
   8   2   1  725.63   17.00
  -9  -2  -1   47.90    1.70
   9  -2   1   39.50    2.60
   9  -2   1   44.40    3.20
   9  -2   1   44.50    2.70
  -9   2  -1   52.29    2.80
   9   2   1   39.40    2.80
  10  -2   1   12.50    1.80
  10  -2   1   16.20    2.30
 -10  -2  -1   11.60    1.20
  10  -2   1   14.10    1.90
  10   2   1   14.50    2.00
 -10   2  -1   14.80    1.90
 -11  -2  -1   33.50    1.60
  11  -2   1   37.10    2.70
  11  -2   1   32.10    2.60
  11  -2   1   33.20    3.10
  11   2   1   32.60    2.80
  12  -2   1 1272.37   27.40
 -12  -2  -1 1281.87   25.70
  12  -2   1 1278.07   27.30
  12  -2   1 1197.98   28.10
  12   2   1 1243.78   27.50
 -12   2  -1 1265.07   27.10
  13  -2   1   42.10    3.60
  13  -2   1   45.20    3.20
 -13  -2  -1   48.30    2.00
  13  -2   1   37.20    3.00
  13   2   1   53.29    3.50
 -13   2  -1   48.60    3.00
  14  -2   1  224.08    8.20
  14  -2   1  248.48    7.50
 -14  -2  -1  234.98    5.80
 -14   2  -1  240.38    7.00
  14   2   1  234.08    7.50
 -15  -2  -1   18.90    1.70
  15  -2   1   20.50    2.50
  15  -2   1   23.40    3.20
 -15   2  -1   22.20    2.40
  15   2   1   22.90    2.80
  16  -2   1  183.38    6.80
  16  -2   1  180.98    7.50
 -16   2  -1  176.88    6.10
  16   2   1  187.58    6.80
  17  -2   1   72.39    4.40
  17  -2   1   68.09    5.10
  17   2   1   78.69    4.60
 -17   2  -1   73.29    4.00
  18  -2   1  106.39    5.30
  18  -2   1  101.49    6.10
 -18   2  -1   96.99    4.70
  18   2   1  106.39    5.50
  19  -2   1  154.68    6.50
  19  -2   1  143.69    7.40
  19   2   1  153.98    6.60
 -19   2  -1  148.39    5.90
  19   2   1  139.09    7.40
  20  -2   1   27.30    3.40
 -20   2  -1   32.00    3.20
  20   2   1   23.50    3.40
  20   2   1   23.80    4.10
  21  -2   1    2.50    2.40
  21  -2   1   -2.30    2.50
  21   2   1    1.30    2.20
 -21   2  -1    1.20    2.00
  21   2   1    1.60    2.50
  22  -2   1   40.30    4.90
  22  -2   1   42.10    4.30
  22   2   1   36.50    4.80
  22   2   1   47.40    4.60
 -22   2  -1   40.30    3.90
  23  -2   1   94.69    6.00
  23  -2   1   96.39    7.10
  23   2   1   81.49    6.00
  23   2   1   94.79    7.00
  24  -2   1   40.80    5.40
  24  -2   1   43.40    4.70
  24   2   1   45.60    4.90
  24   2   1   40.30    5.30
  25  -2   1   11.30    3.80
  25  -2   1   11.40    2.90
  25   2   1    9.90    3.80
  26  -2   1    3.70    3.00
  26   2   1    3.30    3.50
  27  -2   1    9.10    4.70
  27   2   1   14.10    4.00
  28  -3  -1   -0.50    3.30
  28   3  -1    1.60    3.20
  27  -3  -1   21.10    4.50
  27   3  -1   17.50    6.60
  26  -3  -1   21.40    4.20
  26  -3  -1   23.70    3.70
  26   3  -1   24.30    4.50
  25  -3  -1   46.30    5.60
  25  -3  -1   52.69    4.90
  25   3  -1   52.29    5.90
  25   3  -1   48.90    4.80
  24  -3  -1    6.70    2.80
  24  -3  -1    8.30    3.10
  24   3  -1    5.90    2.80
  24   3  -1    7.80    2.80
  23  -3  -1   35.40    4.90
  23  -3  -1   43.70    4.20
  23   3  -1   40.00    5.20
  23   3  -1   38.10    4.20
  22  -3  -1  111.19    5.90
  22  -3  -1  119.69    7.30
  22   3  -1  106.69    5.80
  22   3  -1  105.69    7.10
  21  -3  -1   57.19    5.60
  21  -3  -1   68.19    4.60
  21   3  -1   59.19    5.60
  21   3  -1   66.99    4.70
  20  -3  -1   49.50    5.00
  20  -3  -1   46.60    3.90
  20   3  -1   55.29    4.20
 -20   3   1   43.20    4.00
  19  -3  -1    3.20    2.60
  19  -3  -1    1.70    1.90
  19  -3  -1    1.80    1.90
 -19   3   1    3.90    2.00
  19   3  -1    1.50    1.90
  18  -3  -1  138.29    5.60
  18  -3  -1  141.19    5.70
  18  -3  -1  148.89    7.20
 -18   3   1  136.39    6.00
  18   3  -1  141.79    5.90
  17  -3  -1  262.57    9.10
  17  -3  -1  249.48    7.80
  17  -3  -1  247.78    9.30
 -17   3   1  259.27    8.30
  17   3  -1  263.37    8.20
  16  -3  -1  113.99    4.80
  16  -3  -1  116.29    4.90
  16  -3  -1  119.99    6.10
 -16   3   1  119.29    5.30
  16   3  -1  123.19    6.00
  15  -3  -1   54.09    3.30
  15  -3  -1   55.39    3.40
  15  -3  -1   54.79    4.20
 -15   3   1   55.99    3.70
  15   3  -1   54.79    3.50
  14  -3  -1  407.96   10.60
  14  -3  -1  402.76   11.80
 -14   3   1  417.76   11.10
  14   3  -1  424.26   10.90
  13  -3  -1   30.70    3.20
  13  -3  -1   34.70    2.70
  13   3  -1   38.30    2.80
 -13   3   1   34.90    3.00
  12  -3  -1  535.75   14.10
  12  -3  -1  547.05   13.30
 -12   3   1  582.84   13.80
  11  -3  -1   49.60    2.90
  11  -3  -1   52.89    3.50
 -11   3   1   49.99    3.20
 -11   3   1   49.99    3.40
  10  -3  -1  924.91   21.30
  10  -3  -1  938.31   20.70
 -10   3   1  925.41   21.30
 -10   3   1  964.70   21.20
   9  -3  -1   39.10    2.70
   9  -3  -1   33.50    3.30
  -9   3   1   35.90    2.80
  -9   3   1   38.00    2.80
   8  -3  -1  673.23   15.40
   8  -3  -1  684.93   15.50
  -8   3   1  659.33   15.40
  -8   3   1  668.33   15.50
   7  -3  -1  324.77    8.30
   7  -3  -1  330.07    8.30
  -7   3   1  319.37    8.30
  -7   3   1  319.47    8.40
   6  -3  -1  919.51   19.40
   6  -3  -1  906.31   19.40
  -6   3   1  896.11   19.40
  -6   3   1  852.71   19.50
   5  -3  -1 1273.37   26.00
   5  -3  -1 1281.47   26.10
  -5   3   1 1225.48   25.90
  -5   3   1 1179.58   26.20
   4  -3  -1  221.08    5.70
   4  -3  -1  221.18    5.50
  -4   3   1  216.68    6.00
   4   3  -1  222.78    4.80
  -4   3   1  199.78    5.70
   3  -3  -1 1501.25   31.20
   3  -3  -1 1527.35   30.90
   3   3  -1 1521.45   30.60
  -3   3   1 1504.25   31.40
  -3   3   1 1518.95   31.00
   2  -3  -1  425.16    9.30
  -2  -3   1  444.36    9.40
  -2   3   1  441.36    9.90
  -2   3   1  438.26    9.50
   2   3  -1  425.76    9.50
  -1  -3   1   53.19    2.00
   1  -3  -1   51.79    1.60
   1  -3  -1   48.60    2.00
  -1   3   1   49.90    2.10
  -1   3   1   51.49    1.80
   1   3  -1   49.00    2.00
   0  -3  -1  380.36    7.90
   0  -3  -1  374.06    8.40
   0  -3   1  373.86    8.60
   0   3  -1  359.66    8.60
   0   3   1  385.66    8.20
   0   3   1  400.76    8.50
   1  -3   1 1539.65   31.40
  -1   3  -1 1442.56   30.80
  -1   3  -1 1495.75   29.80
   2  -3   1   86.09    3.10
   2  -3   1   90.39    2.20
  -2  -3  -1   92.99    2.40
  -2  -3  -1   90.49    2.50
   2   3   1   90.19    2.50
  -2   3  -1  102.39    3.30
  -2   3  -1   95.99    2.50
  -3  -3  -1  514.45   10.70
   3  -3   1  523.25   10.60
   3  -3   1  524.35   10.90
   3  -3   1  475.85   11.50
  -3   3  -1  517.75   11.10
   3   3   1  508.55   10.90
  -4  -3  -1  570.14   11.70
   4  -3   1  566.84   12.00
   4  -3   1  552.54   12.90
   4  -3   1  561.44   12.30
  -4   3  -1  587.24   13.00
   4   3   1  566.34   12.20
  -4   3  -1  567.94   12.50
   5  -3   1 1131.29   23.90
   5  -3   1 1118.19   24.30
  -5   3  -1 1141.59   24.00
   5   3   1 1158.48   23.80
  -5   3  -1 1155.58   24.40
   6  -3   1  271.37    7.20
   6  -3   1  267.57    6.90
   6  -3   1  252.57    6.40
  -6   3  -1  265.47    7.00
   6   3   1  263.97    6.70
  -6   3  -1  280.37    7.20
   7  -3   1 1176.68   25.00
   7  -3   1 1181.08   25.10
   7  -3   1 1102.79   24.40
   7   3   1 1142.99   24.70
  -7   3  -1 1146.79   25.00
  -7   3  -1 1235.88   25.20
   8  -3   1  102.49    3.70
   8  -3   1  109.69    4.20
   8  -3   1  110.79    4.20
   8   3   1   99.39    3.90
  -8   3  -1  103.99    4.20
   9  -3   1  671.43   15.50
   9  -3   1  712.03   16.00
   9   3   1  642.64   15.70
  -9   3  -1  745.83   17.00
  10  -3   1  422.26   11.10
  10  -3   1  421.06   10.50
  10  -3   1  424.56   10.80
 -10   3  -1  448.76   10.90
  10   3   1  420.96   10.70
  11  -3   1   82.09    4.30
  11  -3   1   94.59    4.10
  11  -3   1   86.09    3.90
 -11   3  -1   94.49    4.10
  11   3   1   92.09    4.10
  12  -3   1  475.05   11.80
  12  -3   1  462.35   11.70
  12  -3   1  452.85   12.50
 -12   3  -1  482.45   11.80
  12   3   1  468.85   12.00
  13  -3   1   75.19    4.50
  13  -3   1   78.39    3.90
  13  -3   1   82.99    4.00
 -13   3  -1   86.89    4.00
  13   3   1   80.49    4.20
  14  -3   1  143.39    5.50
  14  -3   1  156.08    5.60
  14  -3   1  154.38    6.40
  14   3   1  145.99    5.80
 -14   3  -1  146.99    5.40
  15  -3   1   55.19    3.60
  15  -3   1   47.60    4.10
  15   3   1   56.69    3.90
 -15   3  -1   52.39    3.60
  16  -3   1  382.36   10.70
  16  -3   1  373.26   11.80
 -16   3  -1  377.76   10.40
  16   3   1  377.76   10.90
  17  -3   1    8.00    2.70
  17  -3   1   12.40    2.50
  17   3   1    7.20    2.40
 -17   3  -1    9.20    2.10
  18  -3   1   48.70    4.20
  18  -3   1   60.69    5.10
 -18   3  -1   56.59    3.90
  18   3   1   58.89    4.40
  19  -3   1   36.70    3.80
  19  -3   1   38.50    4.60
 -19   3  -1   31.10    3.30
  19   3   1   30.80    3.60
  20  -3   1  250.47   10.20
  20  -3   1  264.37    8.80
 -20   3  -1  238.38    8.30
  20   3   1  245.88    9.00
  21  -3   1    8.70    2.80
  21  -3   1   15.00    3.60
  21   3   1   18.70    3.90
  21   3   1    9.40    2.90
 -21   3  -1    9.10    2.50
  22  -3   1   52.09    4.90
  22  -3   1   60.49    5.80
 -22   3  -1   55.69    4.40
  22   3   1   48.70    4.90
  22   3   1   48.20    5.70
  23  -3   1   35.40    4.90
  23  -3   1   48.60    4.60
 -23   3  -1   38.20    3.90
  23   3   1   41.80    5.30
  23   3   1   45.90    4.80
  24  -3   1   63.39    6.00
  24  -3   1   61.49    5.60
  24   3   1   63.69    6.60
  24   3   1   60.19    5.40
  25  -3   1   13.60    3.80
  25  -3   1   21.70    3.50
  25   3   1   25.40    4.80
  26  -3   1   10.30    3.80
  26   3   1    6.30    4.30
  27  -3   1   21.20    4.50
  27   3   1   20.50    4.00
  28  -4  -1    4.40    5.20
  28   4  -1   -1.50    2.90
  27  -4  -1   26.40    4.30
  27   4  -1   23.70    4.70
  26  -4  -1   17.50    3.50
  26  -4  -1   13.00    4.10
  26   4  -1   16.20    4.10
  25  -4  -1   20.90    3.30
  25  -4  -1   19.50    4.20
  25   4  -1   16.70    3.60
  25   4  -1   22.00    4.30
  24  -4  -1   18.50    3.20
  24  -4  -1   20.10    4.20
  24   4  -1   23.40    4.20
  24   4  -1   22.50    3.70
  23  -4  -1   41.70    5.20
  23  -4  -1   39.70    4.00
  23   4  -1   38.20    5.00
  22  -4  -1  129.99    6.20
  22  -4  -1  131.79    7.60
  22   4  -1  137.39    7.70
  22   4  -1  127.29    6.50
  21  -4  -1   27.90    4.80
  21  -4  -1   31.50    3.50
  21   4  -1   29.60    3.50
  20  -4  -1   73.59    4.50
  20  -4  -1   75.09    5.30
  20  -4  -1   75.49    5.90
 -20   4   1   71.89    4.90
  20   4  -1   67.19    4.60
  19  -4  -1   25.10    2.90
  19  -4  -1   29.00    3.30
  19  -4  -1   28.90    4.20
 -19   4   1   25.50    3.40
  19   4  -1   29.40    3.40
  18  -4  -1  344.47   10.30
  18  -4  -1  359.36   12.00
  18  -4  -1  375.96   10.40
  18   4  -1  365.86   10.70
 -18   4   1  382.56   11.10
  17  -4  -1   45.00    4.60
  17  -4  -1   39.40    3.50
  17   4  -1   43.30    3.60
 -17   4   1   48.20    4.00
  16  -4  -1  381.06   10.70
  16  -4  -1  393.36   12.10
  16  -4  -1  401.56   10.70
 -16   4   1  401.86   11.30
  16   4  -1  403.56   14.00
  15  -4  -1   14.10    2.80
  15  -4  -1   10.60    2.00
  15  -4  -1   15.60    2.30
 -15   4   1   14.30    2.60
  15   4  -1   12.70    2.10
  14  -4  -1  168.78    6.70
  14  -4  -1  174.18    5.80
  14  -4  -1  158.78    5.80
 -14   4   1  170.48    6.30
  14   4  -1  170.88    5.90
  13  -4  -1   15.80    2.10
  13  -4  -1   13.50    2.40
 -13   4   1   14.80    2.30
  13   4  -1   16.80    2.20
  12  -4  -1  635.24   15.60
  12  -4  -1  603.04   14.90
  12   4  -1  635.84   14.80
 -12   4   1  621.04   15.80
 -12   4   1  630.94   15.40
  11  -4  -1  189.08    6.20
  11  -4  -1  192.68    6.60
 -11   4   1  193.98    6.50
  11   4  -1  201.38    6.00
 -11   4   1  192.78    6.60
  10  -4  -1  111.39    4.70
  10  -4  -1  116.19    4.50
 -10   4   1  116.49    4.80
 -10   4   1  111.69    4.80
   9  -4  -1  236.98    7.90
   9  -4  -1  231.78    7.10
  -9   4   1  244.58    7.20
  -9   4   1  248.98    7.40
   8  -4  -1  586.94   13.70
   8  -4  -1  569.74   13.50
  -8   4   1  569.64   13.90
  -8   4   1  559.74   13.60
   7  -4  -1  791.32   17.60
   7  -4  -1  792.92   17.30
  -7   4   1  758.42   17.30
  -7   4   1  749.62   18.10
   6  -4  -1 1167.68   25.00
   6  -4  -1 1177.18   24.60
  -6   4   1 1173.58   24.70
   6   4  -1 1195.88   23.30
  -6   4   1 1076.09   25.10
   5  -4  -1  558.34   12.30
   5  -4  -1  539.05   12.70
   5   4  -1  553.84   11.40
  -5   4   1  554.34   12.40
  -5   4   1  516.55   12.80
   4  -4  -1  180.58    4.70
  -4  -4   1  182.18    4.30
   4  -4  -1  172.28    5.20
   4   4  -1  180.78    4.30
  -4   4   1  171.38    5.30
  -4   4   1  170.58    4.80
  -3  -4   1  428.46    9.50
   3  -4  -1  444.36    9.60
   3  -4  -1  435.76   10.30
   3   4  -1  444.06    9.60
  -3   4   1  423.76   10.30
  -3   4   1  440.26    9.90
   2  -4  -1  532.05   11.10
   2  -4  -1  517.05   11.90
  -2  -4   1  542.95   11.50
   2   4  -1  515.15   11.50
  -2   4   1  523.15   11.50
  -2   4   1  527.55   12.00
  -1  -4   1 2465.85   83.29
   1  -4  -1 2439.16   99.79
  -1   4   1 2668.83  109.69
   0  -4   1  120.49    3.70
   0  -4  -1  114.59    2.70
   0  -4  -1  115.99    3.50
   0   4   1  117.09    3.50
   0   4   1  117.99    3.20
   0   4  -1  119.99    3.70
  -1  -4  -1  835.02   16.80
   1  -4   1  799.82   17.90
  -1  -4  -1  819.72   17.50
  -1   4  -1  801.72   18.00
   1   4   1  838.92   17.50
  -1   4  -1  844.62   16.80
   1   4   1  849.91   17.20
  -2  -4  -1   10.50    1.00
   2  -4   1    8.30    1.20
  -2   4  -1    8.60    1.20
   2   4   1   10.20    1.00
   2   4   1   10.50    0.90
  -2   4  -1    9.80    0.90
  -3  -4  -1 1120.09   23.70
   3  -4   1 1225.18   23.50
   3  -4   1 1153.98   23.20
   3  -4   1 1106.79   24.70
  -3   4  -1 1171.08   24.80
  -3   4  -1 1168.08   23.90
   4  -4   1  214.58    6.20
  -4  -4  -1  215.38    5.10
   4  -4   1  216.98    5.00
   4  -4   1  219.38    5.30
  -4   4  -1  222.68    6.30
   4   4   1  215.68    5.40
   5  -4   1  951.00   19.90
   5  -4   1  971.80   20.30
   5  -4   1  930.71   21.10
  -5  -4  -1  965.90   19.60
  -5   4  -1  966.40   20.60
   5   4   1  958.70   20.20
  -5   4  -1  978.90   21.20
   6  -4   1  691.53   16.10
   6  -4   1  693.63   15.00
   6  -4   1  698.33   15.50
  -6   4  -1  730.73   16.30
   6   4   1  695.53   15.40
  -6   4  -1  706.43   15.70
   7  -4   1  513.45   12.20
   7  -4   1  505.25   11.70
   7  -4   1  530.45   12.80
  -7   4  -1  530.75   12.50
  -7   4  -1  539.45   12.80
   7   4   1  528.35   12.10
   8  -4   1  110.69    3.80
   8  -4   1  118.39    4.40
   8  -4   1  118.39    4.60
  -8   4  -1  116.29    4.50
  -8   4  -1  116.09    4.60
   8   4   1  111.39    4.20
   9  -4   1  602.54   14.40
   9  -4   1  569.24   13.50
   9  -4   1  619.54   15.90
   9   4   1  564.24   13.80
  -9   4  -1  578.44   14.30
  -9   4  -1  620.94   14.40
  10  -4   1  560.54   13.20
  10  -4   1  573.54   13.90
  10  -4   1  569.04   14.00
  10   4   1  550.64   13.60
 -10   4  -1  595.54   14.00
  11  -4   1   44.20    3.10
  11  -4   1   46.30    2.80
  11  -4   1   39.20    3.20
  11   4   1   41.00    3.00
 -11   4  -1   44.00    3.20
  12  -4   1  250.47    7.70
  12  -4   1  253.67    7.40
  12  -4   1  259.37    8.20
  12   4   1  255.57    7.70
 -12   4  -1  262.57    7.80
  13  -4   1   90.29    4.40
  13  -4   1   81.89    4.70
  13  -4   1   90.39    4.20
 -13   4  -1   92.79    4.50
  13   4   1   91.79    4.50
  14  -4   1  259.37    8.20
  14  -4   1  263.67    8.80
  14  -4   1  253.87    7.80
  14   4   1  275.37    8.40
 -14   4  -1  258.47    8.10
  15  -4   1   30.10    3.10
  15  -4   1   35.30    3.30
  15  -4   1   40.80    4.00
 -15   4  -1   32.50    3.40
  16  -4   1  404.56   11.10
  16  -4   1  389.66   12.20
  16   4   1  409.86   11.60
 -16   4  -1  414.86   11.30
  17  -4   1   51.59    4.00
  17  -4   1   47.70    4.70
 -17   4  -1   49.60    3.80
  17   4   1   47.10    4.20
  18  -4   1  109.99    6.40
  18  -4   1  114.79    5.50
  18   4   1  105.19    5.60
 -18   4  -1  105.59    5.30
  19  -4   1    8.90    2.40
  19  -4   1    7.60    3.00
 -19   4  -1    7.30    2.30
  19   4   1    5.90    2.30
  20  -4   1  291.17    9.50
  20  -4   1  285.87   10.90
 -20   4  -1  289.87    9.50
  20   4   1  306.27   10.20
  21  -4   1   44.20    4.90
  21  -4   1   45.60    4.50
 -21   4  -1   48.20    4.50
  21   4   1   48.70    4.70
  22  -4   1   45.60    5.30
  22  -4   1   60.09    4.90
  22   4   1   60.09    6.20
 -22   4  -1   56.49    4.70
  23  -4   1    5.90    3.20
  23  -4   1   10.70    2.70
  23   4   1   10.00    3.20
 -23   4  -1    7.80    2.70
  23   4   1    9.40    3.60
  24  -4   1   25.80    4.90
  24   4   1   32.00    5.00
  24   4   1   35.40    4.60
  25  -4   1   14.50    3.30
  25  -4   1   12.90    3.80
  25   4   1    7.80    3.30
  26  -4   1    9.60    3.20
  26  -4   1   14.80    4.10
  26   4   1    6.80    4.50
  27  -4   1   17.70    4.20
  27   4   1   15.30    4.30
  27  -5  -1   13.20    4.10
  27   5  -1   15.30    4.10
  26  -5  -1   -0.20    2.40
  26  -5  -1    1.90    3.10
  26   5  -1    6.10    3.40
  25  -5  -1   31.50    3.90
  25  -5  -1   26.40    4.60
  25   5  -1   28.30    4.30
  24  -5  -1   54.79    4.90
  24  -5  -1   59.89    6.10
  24   5  -1   54.89    5.40
  24   5  -1   47.70    5.60
  23  -5  -1   15.70    3.00
  23  -5  -1   11.50    3.70
  23   5  -1   14.20    3.60
  23   5  -1   13.30    3.10
  22  -5  -1    7.30    2.40
  22  -5  -1   11.70    3.60
  22   5  -1   12.00    2.90
  21  -5  -1   21.30    3.20
  21  -5  -1   19.30    3.10
  21   5  -1   26.00    3.50
 -21   5   1   31.10    3.80
  20  -5  -1  160.18    6.80
  20  -5  -1  173.58    6.70
  20  -5  -1  165.88    8.10
  20   5  -1  165.68    6.90
 -20   5   1  150.28    7.10
  19  -5  -1   20.40    2.90
  19  -5  -1   19.00    3.50
  19  -5  -1   20.30    2.80
 -19   5   1   19.50    3.20
  19   5  -1   23.90    3.20
  18  -5  -1  123.69    5.70
  18  -5  -1  125.49    6.70
  18  -5  -1  121.99    5.40
  18   5  -1  127.99    5.70
 -18   5   1  125.89    6.10
  17  -5  -1   21.00    3.50
  17  -5  -1   17.60    2.50
 -17   5   1   18.30    3.10
  17   5  -1   14.90    2.60
  16  -5  -1   58.69    4.00
  16  -5  -1   59.59    3.80
  16  -5  -1   54.39    4.60
 -16   5   1   59.89    4.30
  16   5  -1   58.79    4.00
  15  -5  -1   51.59    3.40
  15  -5  -1   46.50    3.60
  15  -5  -1   51.69    4.20
 -15   5   1   51.49    4.10
  15   5  -1   49.60    3.60
  14  -5  -1  385.26   11.40
  14  -5  -1  392.86   10.30
  14  -5  -1  390.06   10.80
  14   5  -1  404.46   10.60
 -14   5   1  393.66   11.50
 -14   5   1  393.66   11.30
  13  -5  -1  291.57    9.10
  13  -5  -1  290.87    8.00
  13  -5  -1  279.67    8.60
  13   5  -1  295.37    8.30
 -13   5   1  272.37    9.00
 -13   5   1  303.97    9.10
  12  -5  -1  107.39    4.70
  12  -5  -1  101.49    4.90
 -12   5   1  111.19    5.10
  12   5  -1  114.29    4.50
 -12   5   1  104.49    4.90
  11  -5  -1  117.09    4.90
  11  -5  -1  124.49    5.20
 -11   5   1  132.09    5.40
  11   5  -1  131.79    4.60
 -11   5   1  120.39    5.10
  10  -5  -1  560.74   14.10
  10  -5  -1  585.24   14.20
  10   5  -1  582.74   13.50
 -10   5   1  594.04   14.60
 -10   5   1  565.94   14.30
   9  -5  -1  215.78    6.90
   9  -5  -1  215.28    6.70
  -9   5   1  222.78    7.20
   9   5  -1  222.58    6.20
  -9   5   1  205.08    6.70
   8  -5  -1  328.87    9.10
   8  -5  -1  330.17    8.70
  -8   5   1  326.77    8.90
  -8   5   1  326.67    9.40
   8   5  -1  333.17    8.20
   7  -5  -1  201.58    6.50
   7  -5  -1  203.48    6.00
   7   5  -1  204.58    5.50
  -7   5   1  190.48    6.60
  -7   5   1  203.08    6.10
   6  -5  -1    1.80    1.20
   6  -5  -1    4.30    1.40
   6   5  -1    5.10    0.80
  -6   5   1    2.20    1.50
  -6   5   1    3.20    1.30
   5  -5  -1  439.86   11.00
  -5  -5   1  452.65    9.70
   5  -5  -1  455.55   10.30
   5   5  -1  461.95    9.70
  -5   5   1  413.56   12.40
  -5   5   1  432.66   10.50
   4  -5  -1  428.86    9.40
  -4  -5   1  425.06    9.30
   4  -5  -1  417.76   10.40
   4   5  -1  407.36    9.30
   4   5  -1  413.96    9.10
  -4   5   1  396.86   10.40
  -4   5   1  415.16    9.80
   3  -5  -1  944.21   20.80
  -3  -5   1  968.50   20.10
   3  -5  -1  966.70   19.70
  -3   5   1  919.31   20.90
   3   5  -1  943.51   19.40
  -3   5   1  926.41   20.30
   3   5  -1  979.30   20.10
  -2  -5   1   50.99    2.30
   2  -5  -1   46.60    2.50
   2  -5  -1   43.30    1.50
  -2   5   1   48.70    2.60
   2   5  -1   47.10    1.40
  -2   5   1   45.10    2.10
   2   5  -1   47.10    2.20
  -1  -5   1   32.60    2.00
   1  -5  -1   29.90    2.00
   1  -5  -1   30.00    1.10
   1   5  -1   31.70    1.00
  -1   5   1   31.40    2.10
  -1   5   1   28.60    1.60
   1   5  -1   30.00    1.90
   0  -5  -1  689.43   15.70
   0  -5   1  689.03   15.80
   0   5  -1  720.63   14.50
   0   5   1  751.22   15.80
   0   5  -1  696.93   15.80
   0   5   1  718.13   15.10
   1  -5   1  812.42   18.20
  -1  -5  -1  803.42   17.80
   1   5   1  832.22   17.80
  -1   5  -1  833.52   16.90
   1   5   1  844.72   17.30
  -1   5  -1  812.02   18.20
  -2  -5  -1   91.19    3.20
   2  -5   1   85.29    3.70
  -2   5  -1   95.59    3.70
  -2   5  -1   99.09    2.80
   2   5   1   93.49    3.10
   3  -5   1  753.62   17.40
  -3   5  -1  784.92   16.30
   3   5   1  758.12   16.20
   4  -5   1    1.80    0.70
  -4  -5  -1    2.10    0.80
   4  -5   1    2.20    1.20
   4  -5   1    0.90    0.50
   4   5   1    3.70    1.00
  -4   5  -1    1.40    1.00
   5  -5   1  218.58    6.70
   5  -5   1  215.18    5.50
  -5  -5  -1  223.08    5.40
   5  -5   1  212.78    5.10
  -5   5  -1  217.08    6.70
   5   5   1  221.78    5.70
  -5   5  -1  219.28    6.00
   6  -5   1   79.49    3.10
   6  -5   1   81.49    4.00
  -6  -5  -1   81.19    2.50
   6  -5   1   81.19    2.80
   6   5   1   78.09    3.10
  -6   5  -1   75.19    3.30
  -6   5  -1   70.69    3.90
   7  -5   1 1306.97   27.30
  -7  -5  -1 1319.27   26.70
   7  -5   1 1307.97   28.80
   7  -5   1 1327.77   27.90
  -7   5  -1 1345.37   28.80
   7   5   1 1316.37   27.80
  -7   5  -1 1310.17   28.20
   8  -5   1  642.74   14.50
   8  -5   1  650.83   15.10
   8  -5   1  686.93   16.00
  -8   5  -1  654.73   15.40
  -8   5  -1  682.03   16.00
   8   5   1  642.84   15.10
   9  -5   1   16.60    2.10
   9  -5   1   27.00    2.90
   9  -5   1   16.70    1.80
  -9   5  -1   20.90    2.40
   9   5   1   19.50    2.10
  -9   5  -1   19.90    2.40
  10  -5   1  120.59    4.30
  10  -5   1  128.89    5.10
  10  -5   1  123.29    4.90
 -10   5  -1  123.29    5.10
  10   5   1  119.79    4.70
 -10   5  -1  135.59    5.30
  11  -5   1  754.32   16.90
  11  -5   1  756.52   17.70
  11  -5   1  765.52   18.00
 -11   5  -1  738.13   18.10
  11   5   1  700.13   17.30
 -11   5  -1  767.72   18.00
  12  -5   1  286.97    8.80
  12  -5   1  277.07    8.00
  12  -5   1  299.47    8.90
 -12   5  -1  310.37    8.90
  12   5   1  283.47    8.50
  13  -5   1    2.60    1.60
  13  -5   1    3.40    1.90
  13  -5   1    3.30    1.70
 -13   5  -1    1.00    1.70
  13   5   1    1.50    1.70
  14  -5   1  208.58    6.60
  14  -5   1  190.58    7.30
  14  -5   1  194.98    7.10
 -14   5  -1  203.48    7.10
  14   5   1  193.78    7.00
  15  -5   1   10.40    2.10
  15  -5   1    7.50    2.20
  15  -5   1   10.70    2.50
 -15   5  -1    6.50    2.20
  15   5   1    8.20    2.40
  16  -5   1   65.79    4.80
  16  -5   1   67.59    4.10
  16  -5   1   66.99    4.40
 -16   5  -1   71.59    4.50
  16   5   1   74.39    4.60
  17  -5   1   10.70    2.90
  17  -5   1    9.20    2.80
  17   5   1   10.80    2.50
 -17   5  -1    9.60    2.30
  18  -5   1  344.97   11.60
  18  -5   1  355.36   10.40
  18   5   1  365.36   11.20
 -18   5  -1  355.26   10.80
  19  -5   1   13.20    3.20
  19  -5   1   14.00    2.80
  19   5   1   15.50    3.20
 -19   5  -1   17.70    3.00
  20  -5   1    8.50    3.20
  20  -5   1   10.50    2.60
 -20   5  -1   13.30    2.80
  20   5   1   13.40    3.00
  21  -5   1   -1.90    2.40
  21  -5   1    1.70    2.10
  21   5   1    0.30    2.30
 -21   5  -1   -0.70    2.00
  22  -5   1  124.79    6.30
  22  -5   1  126.69    7.50
 -22   5  -1  114.99    6.40
  22   5   1  118.79    7.40
  23  -5   1    7.30    3.00
  23  -5   1    6.10    2.80
  23   5   1    2.90    2.70
 -23   5  -1   -1.00    4.20
  24  -5   1   13.90    3.60
  24  -5   1   22.90    5.40
 -24   5  -1   15.50    3.20
  24   5   1   17.50    4.00
  25  -5   1   11.70    3.20
  25  -5   1    8.30    3.60
  25   5   1   14.50    3.90
  26  -5   1   14.10    3.50
  26  -5   1   19.00    4.50
  26   5   1   10.90    3.80
  27  -6  -1   17.80    4.20
  27   6  -1   22.30    4.40
  26  -6  -1   16.00    3.40
  26  -6  -1   16.20    4.10
  25  -6  -1    1.80    2.60
  25  -6  -1    3.50    2.80
  25   6  -1    2.30    2.90
  24  -6  -1   12.60    3.70
  24  -6  -1   19.20    3.30
  24   6  -1   18.10    3.50
  24   6  -1   20.80    3.90
  23  -6  -1   20.40    3.10
  23  -6  -1   28.60    4.40
  23   6  -1   25.30    3.70
  22  -6  -1   17.20    3.00
  22  -6  -1   17.70    3.60
  22   6  -1   18.70    3.40
  21  -6  -1    3.50    2.00
  21  -6  -1    1.30    2.00
 -21   6   1    1.00    2.30
  21   6  -1   -0.90    2.10
  20  -6  -1   44.30    3.90
  20  -6  -1   48.00    5.10
  20  -6  -1   43.10    4.20
  20   6  -1   44.60    4.30
 -20   6   1   47.10    4.80
  19  -6  -1   18.70    2.90
  19  -6  -1   19.30    2.70
  19  -6  -1   18.00    3.60
  19   6  -1   20.60    3.10
 -19   6   1   21.30    3.40
  18  -6  -1    5.30    2.20
  18  -6  -1    6.00    2.70
  18  -6  -1    5.60    2.00
  18   6  -1    8.30    2.30
 -18   6   1    2.30    2.30
  17  -6  -1   12.90    2.40
  17  -6  -1   17.20    3.30
  17  -6  -1   15.90    2.70
  17   6  -1    8.90    2.40
 -17   6   1   15.10    3.10
  16  -6  -1  184.18    7.10
  16  -6  -1  188.58    6.40
  16  -6  -1  189.08    7.70
  16   6  -1  195.18    6.90
 -16   6   1  202.78    7.80
  15  -6  -1   10.90    2.60
  15  -6  -1   12.50    2.10
  15  -6  -1   13.40    2.40
 -15   6   1   13.70    2.80
 -15   6   1   13.90    2.80
  15   6  -1   16.30    2.50
  14  -6  -1    3.90    2.00
  14  -6  -1    7.70    1.80
  14  -6  -1    5.60    1.90
  14   6  -1    1.20    1.70
 -14   6   1    4.10    2.10
 -14   6   1    4.50    2.10
  13  -6  -1   48.20    3.00
  13  -6  -1   45.70    3.80
  13  -6  -1   42.90    3.60
  13   6  -1   44.10    3.30
 -13   6   1   38.90    3.70
 -13   6   1   46.50    4.00
  12  -6  -1  417.26   10.40
  12  -6  -1  421.16   11.40
  12  -6  -1  411.46   11.40
 -12   6   1  426.86   12.00
 -12   6   1  406.66   11.60
  12   6  -1  424.96   10.80
  11  -6  -1   22.00    2.60
  11  -6  -1   19.00    2.50
  11  -6  -1   20.40    2.00
 -11   6   1   20.90    2.90
  11   6  -1   22.60    2.20
 -11   6   1   20.10    2.60
  10  -6  -1   17.10    2.30
  10  -6  -1   17.70    2.20
 -10   6   1   18.70    2.50
 -10   6   1   20.60    2.50
  10   6  -1   20.20    2.10
   9  -6  -1  112.09    4.90
   9  -6  -1  116.09    4.50
   9   6  -1  117.89    4.10
  -9   6   1  110.69    4.70
  -9   6   1  112.99    5.10
   8  -6  -1   28.80    2.40
   8  -6  -1   31.80    2.90
  -8   6   1   24.70    2.70
   8   6  -1   24.80    2.10
  -8   6   1   25.30    2.40
   7  -6  -1    4.20    1.30
   7  -6  -1    2.90    1.60
  -7   6   1    1.00    1.50
  -7   6   1    4.00    1.40
   7   6  -1    3.70    1.10
   6  -6  -1  102.59    3.70
   6  -6  -1   97.09    4.50
   6   6  -1  104.99    3.40
  -6   6   1   97.49    4.70
   6   6  -1  104.69    3.10
  -6   6   1  104.49    4.10
  -5  -6   1  338.17    7.80
   5  -6  -1  330.27    7.90
   5  -6  -1  345.97    9.30
  -5   6   1  313.57    9.20
   5   6  -1  338.37    7.70
   5   6  -1  337.27    7.80
  -5   6   1  325.37    8.50
   4  -6  -1   33.70    2.80
   4  -6  -1   30.80    1.80
  -4  -6   1   33.70    2.10
   4   6  -1   31.10    1.90
  -4   6   1   32.60    2.90
  -4   6   1   33.20    2.40
   4   6  -1   30.20    2.00
  -3  -6   1  227.18    6.00
   3  -6  -1  225.88    5.10
   3  -6  -1  213.88    6.70
  -3   6   1  218.68    6.80
  -3   6   1  222.78    6.00
   3   6  -1  216.98    5.10
   3   6  -1  223.38    5.90
  -2  -6   1    3.40    1.30
   2  -6  -1    2.10    1.20
   2   6  -1    1.30    1.00
   2   6  -1    1.40    0.60
  -2   6   1    1.00    1.10
  -2   6   1    0.50    1.10
   1  -6  -1 1019.20   22.10
  -1  -6   1 1006.20   21.80
  -1   6   1 1027.00   22.10
   1   6  -1 1003.70   21.80
  -1   6   1  967.40   21.70
   1   6  -1 1006.60   20.40
   0  -6   1   16.70    1.70
   0  -6  -1   16.10    1.90
   0   6   1   18.00    1.80
   0   6  -1   16.70    1.90
   0   6  -1   13.40    1.20
   0   6   1   18.00    2.40
   1  -6   1   40.70    2.90
  -1  -6  -1   42.30    2.60
  -1   6  -1   44.00    1.90
   1   6   1   45.90    2.20
   1   6   1   44.60    2.50
  -1   6  -1   39.10    2.90
   2  -6   1   49.00    3.20
  -2  -6  -1   47.40    2.70
   2   6   1   49.20    2.30
   2   6   1   50.89    2.60
  -2   6  -1   50.79    3.20
  -2   6  -1   48.40    2.20
  -3  -6  -1  467.75   10.80
   3  -6   1  453.95   11.60
   3   6   1  461.85   10.30
  -3   6  -1  449.76   11.60
  -4  -6  -1  118.99    3.90
   4  -6   1  115.89    4.80
   4   6   1  117.49    3.70
  -4   6  -1  119.99    4.90
  -4   6  -1  115.09    3.80
  -5  -6  -1  215.98    5.70
   5  -6   1  210.98    6.90
   5  -6   1  218.98    5.10
   5  -6   1  207.98    4.80
   5   6   1  208.48    5.70
  -5   6  -1  215.78    7.00
  -5   6  -1  218.48    6.00
   6  -6   1  534.95   11.40
   6  -6   1  529.15   13.50
   6  -6   1  534.75   11.90
  -6  -6  -1  538.85   11.70
  -6   6  -1  531.55   12.60
  -6   6  -1  548.45   13.60
   6   6   1  522.45   12.20
   7  -6   1  360.66    8.40
  -7  -6  -1  369.96    8.20
   7  -6   1  362.46    8.90
   7  -6   1  382.06   10.30
   7   6   1  362.36    9.10
  -7   6  -1  372.86   10.20
  -7   6  -1  360.66    9.50
   8  -6   1    3.90    1.40
   8  -6   1    4.80    1.10
   8  -6   1    3.50    1.30
   8   6   1    5.30    1.40
  -8   6  -1    4.40    1.40
  -8   6  -1    3.70    1.60
   9  -6   1   43.00    2.80
   9  -6   1   49.60    3.50
   9  -6   1   45.10    2.40
  -9   6  -1   45.30    3.10
   9   6   1   44.50    2.90
  -9   6  -1   47.00    3.60
  10  -6   1  224.08    7.20
  10  -6   1  197.08    7.00
  10  -6   1  206.88    5.80
 -10   6  -1  205.78    6.80
  10   6   1  195.18    6.30
 -10   6  -1  204.18    7.20
  11  -6   1   18.40    1.90
  11  -6   1   18.40    2.40
  11  -6   1   20.90    2.50
 -11   6  -1   21.00    2.70
  11   6   1   21.30    2.50
 -11   6  -1   18.80    2.50
  12  -6   1    3.70    1.80
  12  -6   1    7.10    1.90
  12  -6   1    8.40    1.70
 -12   6  -1    6.50    2.00
  12   6   1    6.30    1.80
 -12   6  -1    7.50    2.20
  13  -6   1    0.60    1.60
  13  -6   1   -0.20    1.40
  13  -6   1    0.00    1.70
 -13   6  -1    0.80    1.80
  13   6   1    0.60    1.70
  14  -6   1  190.78    7.30
  14  -6   1  198.08    7.50
  14  -6   1  204.38    6.60
 -14   6  -1  210.88    7.60
  14   6   1  204.38    8.20
  15  -6   1  104.29    4.70
  15  -6   1  102.29    5.40
  15  -6   1  105.69    5.60
 -15   6  -1  103.39    5.50
  15   6   1   95.69    5.20
  16  -6   1    2.20    2.20
  16  -6   1    3.10    2.00
  16  -6   1    0.50    1.80
  16   6   1   -0.90    1.90
 -16   6  -1    5.20    2.10
  17  -6   1    2.20    2.00
  17  -6   1   -2.50    2.00
  17  -6   1    3.20    2.60
  17   6   1    4.90    2.30
 -17   6  -1    2.80    2.20
  18  -6   1   39.20    4.40
  18  -6   1   51.39    3.90
  18   6   1   44.50    4.40
 -18   6  -1   42.90    4.30
  19  -6   1   24.40    3.80
  19  -6   1   21.40    3.10
  19   6   1   30.00    3.90
 -19   6  -1   26.60    3.40
  20  -6   1   21.70    3.10
  20  -6   1   14.50    3.20
  20   6   1   12.90    3.10
 -20   6  -1   12.30    2.90
  21  -6   1   28.40    4.90
  21  -6   1   19.60    3.20
  21   6   1   33.10    4.10
 -21   6  -1   23.20    6.40
  22  -6   1   24.10    3.50
  22  -6   1   24.70    4.10
  22   6   1   28.20    4.00
 -22   6  -1   25.10    4.00
  23  -6   1    5.70    3.00
  23  -6   1    6.20    2.60
 -23   6  -1    1.20    2.30
  23   6   1    1.90    2.70
  24  -6   1   14.70    3.30
  24  -6   1   15.30    3.80
 -24   6  -1   17.20    3.50
  25  -6   1   16.20    4.00
  25  -6   1   13.90    3.40
  25   6   1   20.00    6.70
  26  -6   1   12.50    3.50
  26  -6   1    7.60    3.10
  26   6   1   13.00    3.90
  26  -7  -1    7.60    3.60
  26  -7  -1    3.20    2.80
  26   7  -1    7.50    3.70
  25  -7  -1    1.20    2.80
  25  -7  -1   -0.40    3.00
  24  -7  -1    6.40    2.50
  24  -7  -1    6.40    2.60
  23  -7  -1    7.70    3.20
  23  -7  -1   14.10    2.90
  23   7  -1   14.20    3.40
  22  -7  -1   -0.20    2.70
  22  -7  -1    2.30    2.30
  22  -7  -1    2.40    2.20
 -22   7   1   -2.20    1.90
  22   7  -1    6.30    3.50
  21  -7  -1    6.70    2.40
  21  -7  -1    5.90    3.00
  21  -7  -1    4.70    2.40
  21   7  -1    4.10    2.60
 -21   7   1    2.00    2.50
  20  -7  -1    4.10    2.20
  20  -7  -1    6.30    2.70
  20  -7  -1    8.90    2.60
 -20   7   1    7.70    3.40
  20   7  -1    7.10    2.60
  19  -7  -1    4.90    2.60
  19  -7  -1    4.30    2.30
  19  -7  -1    7.60    2.20
 -19   7   1    0.40    2.40
  19   7  -1    6.80    2.40
  18  -7  -1    7.70    2.70
  18  -7  -1    5.20    2.00
  18  -7  -1    7.30    2.40
  18   7  -1    3.10    2.20
 -18   7   1    4.80    2.50
  17  -7  -1   34.70    4.10
  17  -7  -1   36.10    3.20
  17  -7  -1   33.30    3.80
  17   7  -1   32.50    3.60
 -17   7   1   35.20    3.90
  16  -7  -1   16.60    2.70
  16  -7  -1   20.60    2.50
  16  -7  -1   18.00    3.20
 -16   7   1   21.50    3.40
  16   7  -1   22.10    3.00
 -16   7   1   19.40    3.30
  15  -7  -1    0.20    2.00
  15  -7  -1   -1.20    1.50
  15  -7  -1    0.30    1.70
 -15   7   1   -2.60    1.80
 -15   7   1    0.90    2.10
  15   7  -1    1.40    2.80
  14  -7  -1   11.60    2.00
  14  -7  -1    7.00    2.20
  14  -7  -1   10.50    2.30
  14   7  -1   12.00    2.30
 -14   7   1   12.40    2.70
 -14   7   1    9.20    2.90
  13  -7  -1   48.50    3.90
  13  -7  -1   57.69    3.20
  13  -7  -1   53.09    4.80
  13   7  -1   57.39    3.70
 -13   7   1   61.09    4.70
 -13   7   1   56.79    4.20
  12  -7  -1   50.49    3.00
  12  -7  -1   49.99    3.70
  12  -7  -1   53.89    4.00
  12   7  -1   57.29    3.40
 -12   7   1   49.10    3.90
 -12   7   1   50.89    4.30
  11  -7  -1    5.20    1.90
  11  -7  -1    3.00    1.40
  11  -7  -1    4.30    1.80
  11   7  -1    4.70    1.50
 -11   7   1    4.80    1.80
 -11   7   1    2.10    1.80
  10  -7  -1    1.00    1.20
  10  -7  -1    2.90    1.90
  10  -7  -1    1.40    1.50
  10   7  -1    2.40    1.40
 -10   7   1    0.00    1.70
 -10   7   1    3.40    1.70
   9  -7  -1   10.90    2.10
   9  -7  -1   14.30    1.90
   9  -7  -1   14.80    1.60
  -9   7   1   12.00    2.40
   9   7  -1   10.90    1.60
  -9   7   1   13.00    2.10
   8  -7  -1   96.69    4.60
   8  -7  -1   95.49    3.20
   8  -7  -1   95.39    3.80
  -8   7   1   98.09    4.30
  -8   7   1   88.89    4.80
   8   7  -1  100.39    3.60
   7  -7  -1    0.80    1.10
   7  -7  -1    0.60    1.20
  -7   7   1    2.50    1.60
   7   7  -1    3.00    1.10
  -7   7   1    1.10    1.20
   7   7  -1    1.40    0.80
   6  -7  -1   59.39    2.60
  -6  -7   1   55.09    2.50
   6  -7  -1   65.29    3.80
  -6   7   1   50.09    3.10
   6   7  -1   55.39    2.50
   6   7  -1   61.09    2.50
  -6   7   1   59.09    3.90
   5  -7  -1  211.48    5.10
   5  -7  -1  207.78    6.90
  -5  -7   1  211.88    5.60
  -5   7   1  195.88    6.90
   5   7  -1  203.58    5.20
  -5   7   1  198.98    6.10
   5   7  -1  200.58    5.50
   4  -7  -1   55.79    3.60
  -4  -7   1   59.09    2.80
  -4   7   1   53.39    2.90
   4   7  -1   51.09    2.60
  -4   7   1   60.79    3.70
   4   7  -1   56.49    2.20
  -3  -7   1   59.29    2.90
   3  -7  -1   54.39    3.50
   3   7  -1   56.89    2.80
  -3   7   1   58.59    2.90
  -3   7   1   51.69    3.50
   3   7  -1   57.39    2.10
  -2  -7   1    0.60    1.20
   2  -7  -1    1.10    1.30
   2   7  -1    2.00    0.80
  -2   7   1    2.40    1.20
  -2   7   1    0.50    1.40
   2   7  -1    1.80    1.30
   1  -7  -1  139.79    5.20
  -1  -7   1  153.38    5.10
  -1   7   1  145.09    5.20
  -1   7   1  139.39    4.40
   1   7  -1  146.39    3.80
   0  -7   1  154.98    5.40
   0  -7  -1  146.99    5.30
   0   7   1  150.18    5.90
   0   7  -1  170.68    5.50
   0   7   1  146.59    4.50
   0   7  -1  152.08    4.00
  -1  -7  -1   75.89    3.60
   1  -7   1   71.19    3.80
   1   7   1   80.39    3.10
  -1   7  -1   77.29    3.90
   1   7   1   76.29    3.50
  -1   7  -1   79.19    2.70
   2  -7   1   21.50    2.30
  -2  -7  -1   26.70    2.30
  -2   7  -1   17.70    2.10
   2   7   1   18.30    1.80
  -2   7  -1   20.60    2.20
   2   7   1   20.90    2.10
   3  -7   1  231.58    7.30
  -3  -7  -1  243.08    6.70
   3   7   1  233.08    6.10
   3   7   1  242.88    6.50
  -3   7  -1  224.88    7.30
  -3   7  -1  228.78    6.20
  -4  -7  -1   70.79    3.10
   4  -7   1   58.49    3.80
  -4   7  -1   63.69    2.90
   4   7   1   65.19    2.80
  -4   7  -1   63.19    3.90
   5  -7   1   30.00    3.10
  -5  -7  -1   38.90    2.30
  -5   7  -1   36.90    2.50
   5   7   1   37.30    2.30
  -5   7  -1   37.20    3.40
  -6  -7  -1   36.20    2.00
   6  -7   1   41.70    3.30
  -6   7  -1   38.50    2.60
   6   7   1   37.90    2.40
  -6   7  -1   34.60    3.20
   7  -7   1    7.40    1.00
   7  -7   1    7.70    1.20
   7  -7   1    7.40    1.80
  -7  -7  -1    5.70    1.00
  -7   7  -1    5.90    1.60
   7   7   1    8.40    1.50
  -7   7  -1    7.70    1.70
   8  -7   1   36.10    3.30
   8  -7   1   37.00    2.00
  -8  -7  -1   36.90    1.70
   8  -7   1   39.30    2.40
  -8   7  -1   41.30    3.50
   8   7   1   34.50    2.60
  -8   7  -1   36.80    2.80
   9  -7   1   15.90    2.50
   9  -7   1   14.20    1.90
   9  -7   1   16.40    1.60
  -9   7  -1   13.10    2.10
  -9   7  -1   21.00    2.50
   9   7   1   17.40    2.10
  10  -7   1  158.98    5.50
  10  -7   1  159.48    4.90
  10  -7   1  164.08    6.50
  10   7   1  161.38    5.80
 -10   7  -1  173.88    6.70
 -10   7  -1  162.08    6.10
  11  -7   1   77.39    4.10
  11  -7   1   91.79    4.90
  11  -7   1   75.29    3.50
  11   7   1   78.89    4.20
 -11   7  -1   74.99    4.40
 -11   7  -1   85.39    4.90
  12  -7   1    1.30    1.70
  12  -7   1    2.40    1.80
  12  -7   1    1.30    1.40
 -12   7  -1    3.10    1.80
  12   7   1    0.50    1.60
 -12   7  -1    0.80    1.90
  13  -7   1    1.40    1.90
  13  -7   1    0.60    1.50
  13  -7   1   -2.10    1.60
  13   7   1    0.50    1.60
 -13   7  -1    2.50    2.00
 -13   7  -1   -0.10    1.70
  14  -7   1   10.90    2.50
  14  -7   1   10.50    2.50
  14  -7   1   11.90    2.00
  14   7   1   11.40    2.40
 -14   7  -1    9.80    2.50
  15  -7   1   81.49    5.30
  15  -7   1   86.79    4.30
  15  -7   1   92.49    5.20
  15   7   1   85.39    5.10
 -15   7  -1   99.29    5.60
  16  -7   1    1.50    2.10
  16  -7   1    1.20    2.20
  16  -7   1    2.50    1.90
  16   7   1    0.10    2.00
 -16   7  -1    5.10    2.30
  17  -7   1    1.20    2.10
  17  -7   1   -0.70    1.90
  17  -7   1   -1.10    1.70
  17   7   1   -0.60    1.90
 -17   7  -1    3.30    2.30
  18  -7   1    4.30    2.10
  18  -7   1   -0.90    2.20
 -18   7  -1    5.90    2.40
  18   7   1    8.40    2.60
  19  -7   1   56.69    4.20
  19  -7   1   58.79    5.20
 -19   7  -1   54.59    7.80
  19   7   1   60.19    5.00
  20  -7   1    3.40    1.90
  20  -7   1    1.90    2.70
  20   7   1    0.30    2.30
 -20   7  -1    0.30    2.20
  21  -7   1    6.20    2.40
  21  -7   1    6.40    3.50
  21   7   1   11.20    4.40
 -21   7  -1    6.90    2.60
  22  -7   1    2.10    2.50
  22  -7   1    7.10    2.80
  22   7   1    4.10    2.70
 -22   7  -1    3.20    2.50
  23  -7   1   -0.60    2.40
  23  -7   1    0.90    2.80
  23   7   1    3.40    3.50
 -23   7  -1    1.50    2.30
  24  -7   1    0.10    2.40
  24  -7   1    2.20    2.90
 -24   7  -1   -0.30    2.30
  25  -7   1    1.00    2.40
  25  -7   1    1.60    3.20
  25  -8  -1    0.20    3.00
  24  -8  -1    6.20    3.30
  23  -8  -1    9.30    3.20
  23  -8  -1    2.90    2.10
  23   8  -1    6.20    2.80
  22  -8  -1   10.20    2.90
  22  -8  -1    7.20    3.30
  22  -8  -1   11.50    2.60
 -22   8   1   12.60    3.30
  21  -8  -1   -3.20    2.00
  21  -8  -1    1.30    2.60
  21  -8  -1    1.60    2.30
  21   8  -1    0.80    2.20
 -21   8   1    3.50    2.60
  20  -8  -1    3.40    2.10
  20  -8  -1    3.90    2.60
  20  -8  -1    3.50    2.30
 -20   8   1    0.80    2.50
  20   8  -1    9.00    2.80
  19  -8  -1    1.90    2.30
  19  -8  -1    3.40    2.50
  19  -8  -1    4.30    2.00
 -19   8   1    2.40    2.50
  19   8  -1    4.40    2.30
  18  -8  -1   17.30    3.10
  18  -8  -1   17.30    3.40
  18   8  -1   13.80    2.70
 -18   8   1   12.60    3.40
  17  -8  -1   48.40    3.70
  17  -8  -1   55.59    4.70
  17  -8  -1   56.09    4.60
 -17   8   1   40.40    4.50
  17   8  -1   54.79    4.20
  16  -8  -1   20.70    3.20
  16  -8  -1   16.90    2.70
  16  -8  -1   20.00    2.50
 -16   8   1   12.60    2.90
  16   8  -1   18.80    2.80
 -16   8   1   24.70    3.70
  15  -8  -1    3.50    1.70
  15  -8  -1    0.30    2.00
  15  -8  -1    0.80    2.00
  15   8  -1    3.50    2.10
 -15   8   1    3.90    2.40
 -15   8   1    0.60    2.10
  14  -8  -1   -1.30    1.80
  14  -8  -1    0.10    1.40
  14  -8  -1    1.30    1.90
 -14   8   1   -0.30    2.00
  14   8  -1    1.00    1.90
 -14   8   1   -0.90    1.90
  13  -8  -1   85.19    5.00
  13  -8  -1   83.29    3.70
  13  -8  -1   86.89    4.60
 -13   8   1   81.79    5.00
  13   8  -1   77.39    4.30
 -13   8   1   90.89    5.60
  12  -8  -1   88.49    4.50
  12  -8  -1   88.49    3.70
  12  -8  -1   87.09    5.10
  12   8  -1   88.59    4.40
 -12   8   1   95.49    5.70
 -12   8   1   93.39    5.00
  11  -8  -1   89.59    4.20
  11  -8  -1   86.19    3.50
 -11   8   1   96.19    5.50
  11   8  -1   79.79    4.10
 -11   8   1   84.29    4.70
  10  -8  -1   29.70    2.70
  10  -8  -1   25.20    2.00
  10  -8  -1   21.60    2.80
 -10   8   1   29.10    3.10
 -10   8   1   26.40    3.30
  10   8  -1   26.20    2.50
   9  -8  -1   10.30    2.30
   9  -8  -1   11.10    1.40
   9  -8  -1   14.30    1.90
  -9   8   1   11.90    2.20
  -9   8   1   12.50    2.90
   9   8  -1   14.10    1.90
   8  -8  -1   43.60    3.50
   8  -8  -1   39.60    2.50
   8  -8  -1   42.90    2.00
  -8   8   1   37.10    3.80
  -8   8   1   44.50    3.20
   8   8  -1   39.30    2.50
   7  -8  -1   48.10    3.60
   7  -8  -1   39.60    2.20
   7   8  -1   43.10    2.40
  -7   8   1   41.20    3.00
  -7   8   1   37.60    3.60
   7   8  -1   41.70    2.30
   6  -8  -1   49.80    3.70
   6  -8  -1   43.30    1.90
  -6  -8   1   40.90    2.40
   6  -8  -1   48.80    1.70
  -6   8   1   42.00    3.70
   6   8  -1   47.30    2.30
   6   8  -1   41.80    2.30
  -6   8   1   44.70    3.00
   5  -8  -1   32.00    3.10
  -5  -8   1   29.80    2.20
   5   8  -1   34.20    2.30
  -5   8   1   32.10    2.60
   5   8  -1   35.40    2.00
  -5   8   1   37.60    3.50
  -4  -8   1   28.80    2.30
   4  -8  -1   33.30    3.10
  -4   8   1   34.80    3.30
   4   8  -1   28.70    2.30
   4   8  -1   27.00    1.80
  -4   8   1   33.40    2.60
   3  -8  -1   11.30    1.90
  -3  -8   1   12.90    1.90
   3   8  -1   10.90    1.20
  -3   8   1   12.60    2.30
   3   8  -1   10.80    1.70
  -3   8   1   10.60    1.70
   2  -8  -1  236.88    7.60
  -2  -8   1  237.88    7.10
  -2   8   1  243.08    6.70
  -2   8   1  250.07    7.70
   2   8  -1  248.88    7.10
   2   8  -1  238.58    6.60
  -1  -8   1   24.80    2.60
   1  -8  -1   23.50    2.40
   1   8  -1   28.90    2.70
  -1   8   1   26.10    2.20
  -1   8   1   29.80    2.80
   1   8  -1   24.80    2.60
   0  -8   1   69.69    3.90
   0  -8  -1   70.99    3.80
   0   8  -1   74.89    3.90
   0   8   1   78.49    3.80
   0   8   1   74.69    3.10
  -1  -8  -1   26.50    2.70
   1  -8   1   23.40    2.60
  -1   8  -1   30.00    2.00
   1   8   1   28.50    2.20
  -1   8  -1   28.60    2.90
   1   8   1   31.30    2.60
  -2  -8  -1    3.00    1.40
   2  -8   1    4.40    1.60
   2   8   1    2.60    1.40
   2   8   1    4.60    1.20
  -2   8  -1    4.60    1.20
  -2   8  -1    4.60    1.50
   3  -8   1   16.40    2.40
  -3  -8  -1   18.40    2.10
  -3   8  -1   14.00    2.20
  -3   8  -1   13.40    1.60
   3   8   1   12.10    1.60
   4  -8   1    4.10    1.70
  -4  -8  -1    6.20    1.40
   4   8   1    6.10    1.30
  -4   8  -1    4.70    1.30
  -4   8  -1    4.90    1.70
  -5  -8  -1   71.29    3.20
   5  -8   1   75.99    4.20
   5   8   1   73.69    3.20
  -5   8  -1   80.49    4.40
  -5   8  -1   73.29    3.30
   6  -8   1   90.29    4.60
  -6  -8  -1   86.29    3.30
   6   8   1   82.29    3.50
  -6   8  -1   85.29    4.70
  -6   8  -1   87.09    3.80
  -7  -8  -1   50.29    2.40
   7  -8   1   55.69    3.90
   7   8   1   48.90    2.90
  -7   8  -1   51.79    3.10
  -7   8  -1   52.69    3.90
   8  -8   1   -0.70    1.50
  -8  -8  -1    0.90    0.80
   8  -8   1    3.50    0.80
   8  -8   1    1.90    0.90
  -8   8  -1   -0.40    1.70
   8   8   1    1.00    1.30
  -8   8  -1    1.80    1.40
   9  -8   1  175.28    4.80
   9  -8   1  177.28    5.30
   9  -8   1  186.68    7.10
  -9  -8  -1  180.78    4.90
   9   8   1  179.08    6.00
  -9   8  -1  171.18    6.30
  -9   8  -1  194.18    7.30
  10  -8   1  104.59    4.10
  10  -8   1  109.99    6.50
  10  -8   1  105.59    3.60
 -10   8  -1  108.09    5.60
  10   8   1  100.39    4.60
 -10   8  -1  102.19    4.90
  11  -8   1   17.40    1.90
  11  -8   1   19.30    2.40
  11  -8   1   17.90    2.80
 -11   8  -1   17.40    3.00
 -11   8  -1   19.50    2.80
  11   8   1   21.30    2.60
  12  -8   1   11.50    2.20
  12  -8   1    8.90    2.40
  12  -8   1    9.20    1.70
 -12   8  -1    8.30    2.50
  12   8   1   11.80    2.40
 -12   8  -1   10.70    2.40
  13  -8   1    9.40    2.20
  13  -8   1    9.90    1.80
  13  -8   1    9.30    2.50
 -13   8  -1   11.90    2.60
 -13   8  -1   14.50    3.00
  13   8   1    9.20    3.70
  14  -8   1    6.10    2.50
  14  -8   1    4.50    2.20
  14  -8   1   10.60    2.10
  14   8   1    5.10    2.30
 -14   8  -1    7.00    2.40
 -14   8  -1    6.80    2.50
  15  -8   1   53.89    4.70
  15  -8   1   45.00    3.40
  15  -8   1   49.90    4.10
 -15   8  -1   45.10    4.60
  15   8   1   48.10    4.20
  16  -8   1   31.90    3.70
  16  -8   1   34.60    3.30
  16  -8   1   31.40    3.70
 -16   8  -1   27.00    3.60
  16   8   1   35.50    4.00
  17  -8   1   11.60    2.80
  17  -8   1   15.20    2.40
  17  -8   1   10.90    2.90
 -17   8  -1    3.70    3.70
  17   8   1   10.10    2.80
  18  -8   1   -0.40    2.10
  18  -8   1    1.70    2.50
 -18   8  -1   -0.20    2.00
  18   8   1    4.80    2.40
  19  -8   1    2.40    2.00
  19  -8   1    7.10    2.60
  19   8   1    4.00    2.80
 -19   8  -1    3.10    2.40
  20  -8   1    8.10    2.90
  20  -8   1   10.10    2.60
 -20   8  -1    3.50    2.80
  20   8   1    1.50    2.90
  21  -8   1   10.00    2.90
  21  -8   1    7.20    2.60
 -21   8  -1   10.30    2.90
  21   8   1    7.70    3.20
  22  -8   1    1.20    2.10
  22  -8   1    6.30    3.00
  22   8   1    0.60    2.80
 -22   8  -1    1.20    2.40
  23  -8   1    0.50    2.20
  23  -8   1    1.90    3.00
 -23   8  -1    2.50    2.30
  24  -8   1    0.20    2.20
  24  -8   1    6.80    2.90
 -24   8  -1   -2.40    2.20
  25  -8   1    6.20    2.90
  25  -9  -1   37.50    4.10
  24  -9  -1   10.70    3.40
  24  -9  -1    9.90    2.90
  23  -9  -1   20.00    3.10
  23  -9  -1   18.30    3.60
  22  -9  -1   -1.10    2.30
  22  -9  -1    3.40    2.00
  22   9  -1   -0.80    2.60
  21  -9  -1   30.80    4.30
  21  -9  -1   29.70    6.10
  21  -9  -1   35.20    3.40
  21   9  -1   25.90    4.50
 -21   9   1   33.20    4.60
  20  -9  -1   17.10    2.70
  20  -9  -1   13.20    3.00
  20  -9  -1   14.50    3.30
 -20   9   1   14.00    3.20
  20   9  -1   14.70    3.20
  19  -9  -1   22.30    3.60
  19  -9  -1   25.90    3.60
  19  -9  -1   29.20    3.20
 -19   9   1   31.10    4.40
  19   9  -1   25.00    3.70
  18  -9  -1   10.10    2.80
  18  -9  -1   14.90    3.10
  18  -9  -1   20.80    2.70
 -18   9   1   20.10    3.60
  18   9  -1   17.10    3.10
  17  -9  -1   -0.20    1.60
  17  -9  -1    1.10    2.10
  17  -9  -1    1.30    2.20
 -17   9   1   -1.30    2.10
 -17   9   1   -1.40    2.00
  17   9  -1    0.10    2.10
  16  -9  -1  101.49    4.50
  16  -9  -1  100.79    5.50
  16  -9  -1  100.99    5.80
 -16   9   1   93.59    6.40
  16   9  -1  101.59    5.40
 -16   9   1  106.89    6.30
  15  -9  -1   21.40    3.00
  15  -9  -1   13.80    2.90
  15  -9  -1   18.00    2.40
 -15   9   1   21.60    3.70
  15   9  -1   19.30    2.90
 -15   9   1   17.10    3.20
  14  -9  -1  212.28    6.50
  14  -9  -1  221.78    8.30
  14  -9  -1  222.98    7.70
 -14   9   1  219.88    8.50
 -14   9   1  235.88    9.20
  14   9  -1  208.58    9.10
  13  -9  -1   22.50    2.90
  13  -9  -1   24.70    2.50
  13  -9  -1   21.70    3.10
  13   9  -1   26.20    3.00
 -13   9   1   20.60    3.80
  12  -9  -1  130.59    6.20
  12  -9  -1  125.99    5.00
  12  -9  -1  120.79    4.30
 -12   9   1  123.89    5.80
  12   9  -1  119.09    5.20
 -12   9   1  136.69    6.90
  11  -9  -1    3.90    1.90
  11  -9  -1    0.60    1.10
  11  -9  -1    2.40    1.60
 -11   9   1    5.10    2.00
  11   9  -1    4.40    1.70
 -11   9   1   -0.60    1.90
  10  -9  -1  202.58    5.40
  10  -9  -1  223.38    7.90
  10  -9  -1  199.08    6.00
 -10   9   1  203.38    7.30
 -10   9   1  204.58    8.30
  10   9  -1  203.28    6.40
   9  -9  -1   47.20    2.20
   9  -9  -1   51.79    4.10
   9  -9  -1   48.50    2.70
   9   9  -1   47.80    3.00
  -9   9   1   44.50    4.30
  -9   9   1   50.19    3.60
   8  -9  -1  188.18    5.00
   8  -9  -1  195.68    4.80
   8  -9  -1  185.68    7.20
   8   9  -1  185.58    5.70
  -8   9   1  189.38    6.60
  -8   9   1  183.68    7.60
   7  -9  -1   19.10    2.40
  -7   9   1   28.80    2.90
   7   9  -1   23.50    2.10
  -7   9   1   18.10    2.80
  -6  -9   1   16.40    1.80
   6  -9  -1   18.00    2.60
   6   9  -1   17.70    1.90
   6   9  -1   16.50    1.70
  -6   9   1   14.30    2.10
  -6   9   1   13.10    2.40
   5  -9  -1   21.70    2.70
  -5  -9   1   21.00    2.20
  -5   9   1   24.00    3.30
   5   9  -1   22.20    1.90
  -5   9   1   20.40    2.40
   5   9  -1   24.70    2.20
   4  -9  -1  310.07    9.30
  -4  -9   1  296.47    8.20
   4   9  -1  293.97    7.40
   4   9  -1  300.67    8.20
  -4   9   1  297.17    9.40
  -4   9   1  299.47    8.30
   3  -9  -1  450.55   12.40
  -3  -9   1  483.15   11.80
  -3   9   1  457.95   11.50
   3   9  -1  474.35   11.70
  -3   9   1  461.35   12.70
   3   9  -1  454.15   10.60
   2  -9  -1   18.40    2.50
  -2  -9   1   27.60    2.70
   2   9  -1   18.30    1.80
  -2   9   1   20.40    2.60
  -2   9   1   19.40    2.20
   2   9  -1   23.00    2.30
  -1  -9   1  198.78    6.40
   1  -9  -1  181.28    6.50
   1   9  -1  184.58    6.20
  -1   9   1  188.68    6.60
  -1   9   1  174.38    5.60
   1   9  -1  183.08    5.10
   0  -9  -1  159.48    5.90
   0  -9   1  164.48    6.00
   0   9   1  162.18    5.90
   0   9  -1  158.78    5.90
   0   9   1  158.08    5.10
   0   9  -1  157.58    4.60
   1  -9   1  231.48    7.70
  -1  -9  -1  238.88    7.40
  -1   9  -1  241.98    7.70
   1   9   1  244.98    7.50
   1   9   1  237.48    6.70
  -1   9  -1  251.17    6.50
   2  -9   1   73.79    4.20
  -2  -9  -1   78.59    3.90
   2   9   1   74.79    3.80
   2   9   1   74.99    3.40
  -2   9  -1   75.39    3.30
  -2   9  -1   76.19    4.30
  -3  -9  -1   95.09    4.10
   3  -9   1   99.29    4.80
  -3   9  -1   88.39    3.60
   3   9   1   94.09    3.80
  -3   9  -1   96.29    4.80
  -4  -9  -1    3.60    1.30
   4  -9   1    3.30    1.70
  -4   9  -1    2.30    1.70
  -4   9  -1    4.10    1.40
   4   9   1    4.30    1.30
   5  -9   1    7.40    1.90
  -5  -9  -1   10.80    1.60
  -5   9  -1    9.00    1.60
   5   9   1    9.20    1.60
  -5   9  -1    7.20    2.20
  -6  -9  -1   38.00    2.50
   6  -9   1   36.90    3.50
   6   9   1   37.70    2.70
  -6   9  -1   39.80    3.80
  -6   9  -1   39.70    2.80
  -7  -9  -1   94.19    3.40
   7  -9   1   94.29    5.10
   7   9   1   87.79    3.90
  -7   9  -1   95.39    4.30
  -7   9  -1   91.59    5.20
   8  -9   1  332.87   12.50
  -8  -9  -1  327.77    8.10
  -8   9  -1  354.36   10.70
   8   9   1  319.57    9.00
  -8   9  -1  337.27    9.50
   9  -9   1    1.90    1.70
  -9  -9  -1    3.80    1.00
  -9   9  -1    3.70    1.80
   9   9   1    0.70    1.50
  -9   9  -1    1.60    2.00
  10  -9   1  109.99    3.80
  10  -9   1  118.79    5.90
 -10   9  -1  118.09    6.10
 -10   9  -1  115.49    5.40
  10   9   1  114.09    5.00
  11  -9   1   51.89    3.00
  11  -9   1   48.10    2.50
  11  -9   1   52.39    4.50
  11   9   1   50.99    3.80
 -11   9  -1   51.39    4.70
 -11   9  -1   54.19    4.10
  12  -9   1   97.59    3.80
  12  -9   1  102.09    5.90
  12  -9   1  101.89    4.40
 -12   9  -1  101.19    6.00
 -12   9  -1  107.29    5.50
  12   9   1   99.79    5.00
  13  -9   1    0.30    1.70
  13  -9   1    5.30    2.30
  13  -9   1   -0.10    1.40
 -13   9  -1    0.90    2.10
 -13   9  -1    0.10    1.80
  13   9   1   -0.20    1.80
  14  -9   1   86.19    5.60
  14  -9   1   81.59    3.80
  14  -9   1   83.39    4.50
  14   9   1   82.89    5.10
 -14   9  -1   87.79    5.70
 -14   9  -1   85.39    5.40
  15  -9   1    2.20    1.90
  15  -9   1    1.60    1.70
  15  -9   1   -0.90    2.30
 -15   9  -1    4.40    2.40
 -15   9  -1    0.30    2.70
  15   9   1    5.50    2.40
  16  -9   1   14.30    2.80
  16  -9   1   12.60    3.10
  16  -9   1   17.30    2.40
 -16   9  -1   15.20    3.40
  16   9   1   15.90    3.10
  17  -9   1    0.20    1.80
  17  -9   1    0.50    2.00
  17  -9   1   -0.30    2.00
  17   9   1    0.30    2.20
 -17   9  -1   -0.90    2.10
  18  -9   1   44.20    4.30
  18  -9   1   40.40    3.60
 -18   9  -1   41.00    4.70
  18   9   1   46.50    4.70
  19  -9   1   21.60    3.60
 -19   9  -1   23.90    3.80
  19   9   1   25.20    3.70
  20  -9   1    2.50    2.50
  20  -9   1    1.20    2.00
 -20   9  -1    0.20    2.10
  20   9   1    0.90    2.60
  21  -9   1   23.90    3.10
  21  -9   1   23.10    3.70
 -21   9  -1   20.90    4.00
  21   9   1   22.00    3.80
  22  -9   1   16.40    4.50
  22  -9   1   21.90    3.20
 -22   9  -1   17.20    3.50
  23  -9   1   30.20    4.00
  23  -9   1   27.60    3.60
 -23   9  -1   28.00    4.50
  24  -9   1    5.50    2.40
  24  -9   1    1.10    2.60
 -24   9  -1    1.30    2.80
  24 -10  -1   20.70    3.80
  24 -10  -1   19.50    3.00
  23 -10  -1   60.19    5.60
  23 -10  -1   64.89    4.80
  22 -10  -1    7.80    2.50
  22 -10  -1   10.60    2.70
  22  10  -1    4.40    2.80
  21 -10  -1   19.20    2.90
  21 -10  -1   16.10    3.60
  21 -10  -1   14.90    3.20
 -21  10   1    8.60    3.20
  21  10  -1   13.40    3.20
  20 -10  -1   54.59    3.90
  20 -10  -1   56.99    5.40
  20 -10  -1   56.69    4.90
 -20  10   1   51.09    5.80
  20  10  -1   57.99    5.90
  19 -10  -1    6.50    2.70
  19 -10  -1    5.00    2.10
  19  10  -1    3.30    2.20
 -19  10   1    1.10    2.50
  18 -10  -1   27.60    2.80
  18 -10  -1   27.30    3.90
  18 -10  -1   25.80    3.40
  18  10  -1   27.70    3.60
 -18  10   1   22.60    3.80
 -18  10   1   30.50    4.50
  17 -10  -1    2.30    1.80
  17 -10  -1    0.10    2.00
  17 -10  -1    0.80    2.50
 -17  10   1   -2.50    2.30
 -17  10   1    0.30    2.50
  17  10  -1    2.40    2.20
  16 -10  -1  255.17    8.30
  16 -10  -1  237.58    7.10
  16 -10  -1  234.68    9.20
 -16  10   1  228.78    9.20
  16  10  -1  225.68    8.40
 -16  10   1  229.58    9.70
  15 -10  -1   10.50    2.70
  15 -10  -1   10.00    1.90
  15 -10  -1    7.50    2.20
 -15  10   1   11.40    2.90
 -15  10   1    8.80    3.00
  15  10  -1   13.80    2.70
  14 -10  -1  103.89    4.90
  14 -10  -1   99.69    4.00
  14 -10  -1  113.89    6.30
 -14  10   1  104.79    6.60
  14  10  -1  104.29    5.20
 -14  10   1  116.49    6.10
  13 -10  -1    3.90    2.30
  13 -10  -1    4.60    1.80
  13 -10  -1    2.50    1.40
 -13  10   1    3.60    2.30
  13  10  -1    1.80    2.30
 -13  10   1    4.90    2.80
  12 -10  -1  417.56   10.40
  12 -10  -1  393.76    9.60
  12 -10  -1  414.46   12.50
 -12  10   1  416.16   15.80
  12  10  -1  399.86   11.10
 -12  10   1  425.56   13.40
  11 -10  -1    0.30    1.30
  11 -10  -1   -0.30    2.00
  11 -10  -1    1.80    1.10
 -11  10   1   -0.10    1.90
  11  10  -1    0.70    1.60
 -11  10   1    0.70    2.20
  10 -10  -1  257.37    6.50
  10 -10  -1  271.47    9.20
 -10  10   1  266.17   10.00
  10  10  -1  262.17    7.80
 -10  10   1  249.28    8.50
   9 -10  -1   35.60    3.80
  -9  10   1   47.30    5.00
   9  10  -1   44.70    3.10
  -9  10   1   43.00    3.60
   8 -10  -1  374.76   11.10
  -8  10   1  340.77   11.50
  -8  10   1  363.56   10.30
   8  10  -1  364.36    9.40
   7 -10  -1    6.70    1.90
   7  10  -1    5.30    1.50
  -7  10   1    4.70    1.70
  -7  10   1    6.50    2.50
  -6 -10   1   24.50    2.40
  -6  10   1   25.90    2.80
   6  10  -1   25.30    2.50
  -6  10   1   24.10    3.50
   6  10  -1   24.20    2.20
  -5 -10   1  252.07    7.40
   5 -10  -1  266.57    8.70
  -5  10   1  259.17    7.80
   5  10  -1  248.18    7.30
   5  10  -1  252.67    6.80
  -5  10   1  250.87    9.00
  -4 -10   1  169.28    5.80
   4 -10  -1  178.58    6.80
   4  10  -1  167.38    5.10
  -4  10   1  170.58    7.00
  -4  10   1  158.18    5.80
   4  10  -1  166.38    5.70
  -3 -10   1  192.48    6.40
   3 -10  -1  187.08    7.10
   3  10  -1  193.28    5.50
   3  10  -1  195.48    6.40
  -3  10   1  192.58    6.30
  -3  10   1  193.38    7.30
   2 -10  -1    0.40    1.60
  -2 -10   1    2.20    1.50
   2  10  -1    1.80    1.20
  -2  10   1    0.00    1.40
   2  10  -1    3.70    1.70
  -2  10   1   -0.10    1.70
   1 -10  -1  513.65   13.30
  -1 -10   1  496.15   13.00
   1  10  -1  514.15   13.00
  -1  10   1  467.95   12.10
  -1  10   1  513.65   13.40
   1  10  -1  491.75   11.60
   0 -10   1  135.59    5.60
   0 -10  -1  132.69    5.50
   0  10  -1  123.79    4.40
   0  10   1  127.49    4.80
   0  10  -1  131.59    5.50
   0  10   1  138.39    5.60
   1 -10   1  468.95   12.60
  -1 -10  -1  451.25   12.00
  -1  10  -1  457.95   11.00
   1  10   1  455.85   12.10
   1  10   1  448.56   11.30
  -1  10  -1  458.75   12.50
  -2 -10  -1    4.90    1.60
   2 -10   1    2.70    1.80
   2  10   1    4.00    1.50
  -2  10  -1    3.90    1.80
  -2  10  -1    0.80    1.30
   2  10   1    1.80    1.50
  -3 -10  -1  509.75   12.90
   3 -10   1  506.05   14.00
   3  10   1  529.75   12.70
  -3  10  -1  523.45   12.60
  -3  10  -1  543.25   14.30
  -4 -10  -1   21.10    2.30
   4 -10   1   24.40    3.20
  -4  10  -1   21.10    2.30
  -4  10  -1   21.30    3.10
   4  10   1   23.50    2.40
   5 -10   1   67.39    5.10
  -5 -10  -1   63.19    3.30
  -5  10  -1   62.09    4.60
   5  10   1   57.29    3.40
  -5  10  -1   62.69    3.40
  -6 -10  -1   63.89    3.10
   6 -10   1   70.09    4.50
  -6  10  -1   65.19    3.70
   6  10   1   57.19    3.40
  -6  10  -1   60.09    4.70
  -7 -10  -1   53.09    2.90
   7 -10   1   61.39    4.40
   7  10   1   51.49    3.40
  -7  10  -1   54.19    4.70
  -7  10  -1   51.49    3.50
  -8 -10  -1   42.80    2.50
   8 -10   1   48.60    4.30
   8  10   1   44.00    3.30
  -8  10  -1   43.20    4.50
  -8  10  -1   42.70    3.40
   9 -10   1   37.30    3.90
  -9  10  -1   43.30    4.30
   9  10   1   40.30    3.40
  -9  10  -1   46.10    3.70
  10 -10   1  306.57   10.20
 -10  10  -1  296.47    9.30
 -10  10  -1  288.97   10.20
  10  10   1  282.07    8.90
  11 -10   1   97.99    5.90
 -11  10  -1   94.59    5.30
 -11  10  -1  100.09    6.00
  11  10   1   98.49    5.10
  12 -10   1   62.69    5.10
  12 -10   1   63.19    2.90
  12 -10   1   61.49    2.90
 -12  10  -1   56.39    4.90
  12  10   1   57.19    4.50
  13 -10   1    8.10    2.70
  13 -10   1    8.70    1.70
  13 -10   1    7.60    1.50
 -13  10  -1    5.00    2.60
 -13  10  -1    9.20    2.50
  13  10   1    7.50    2.40
  14 -10   1  280.37   10.10
  14 -10   1  261.17    7.20
 -14  10  -1  266.77    9.60
  14  10   1  245.98    9.00
 -14  10  -1  264.17   10.00
  15 -10   1    4.60    2.60
  15 -10   1    6.20    2.00
  15 -10   1    7.10    1.80
 -15  10  -1    6.10    2.70
 -15  10  -1    4.40    2.50
  15  10   1    9.00    2.80
  16 -10   1   38.20    3.60
  16 -10   1   36.60    3.10
  16 -10   1   39.10    4.40
  16  10   1   41.90    4.30
 -16  10  -1   35.90    4.30
  17 -10   1    6.30    1.90
  17 -10   1    4.80    2.30
  17 -10   1    3.10    2.40
 -17  10  -1    1.70    2.50
  17  10   1    6.70    2.60
  18 -10   1   63.49    4.60
  18 -10   1   68.89    3.90
 -18  10  -1   69.09    5.80
  18  10   1   73.39    5.40
  19 -10   1    1.50    1.80
  19 -10   1    0.40    2.00
 -19  10  -1   -0.50    2.40
 -20  10  -1   23.40    4.20
  20  10   1   25.60    4.10
  21 -10   1   26.70    3.20
  21 -10   1   32.80    3.90
  21  10   1   30.00    4.50
 -21  10  -1   22.70    4.10
  22 -10   1   40.60    4.00
  22 -10   1   32.90    4.10
 -22  10  -1   25.30    4.10
  23 -10   1   41.70    4.00
  23 -11  -1   44.90    4.70
  23 -11  -1   58.19    4.60
  22 -11  -1   25.70    3.00
  22 -11  -1   24.20    3.50
  21 -11  -1   -1.90    2.10
  21 -11  -1    2.70    2.40
  21  11  -1    2.20    2.70
  20 -11  -1   47.10    4.30
  20 -11  -1   47.90    3.70
  20 -11  -1   47.20    5.20
  20  11  -1   53.39    5.20
 -20  11   1   46.30    5.50
  19 -11  -1   28.50    2.80
  19 -11  -1   28.20    4.40
  19 -11  -1   29.80    3.40
  19  11  -1   30.10    4.10
 -19  11   1   24.70    4.40
  18 -11  -1   48.80    3.40
  18 -11  -1   53.89    5.40
  18 -11  -1   52.39    4.00
  18  11  -1   47.80    4.80
 -18  11   1   57.89    5.90
 -18  11   1   55.29    5.40
  17 -11  -1    3.50    1.80
  17 -11  -1    2.00    3.10
  17 -11  -1    6.50    1.70
  17  11  -1    5.40    2.50
 -17  11   1    3.10    2.60
 -17  11   1    4.60    2.60
  16 -11  -1  265.77    7.30
  16 -11  -1  251.57    7.90
  16 -11  -1  253.77    9.90
 -16  11   1  248.68    9.80
  16  11  -1  253.87    9.10
 -16  11   1  256.67   10.80
  15 -11  -1    1.90    1.70
  15 -11  -1    0.60    2.20
  15 -11  -1   -0.90    1.10
 -15  11   1    1.10    2.60
 -15  11   1   -3.00    2.00
  15  11  -1   -1.00    2.00
  14 -11  -1   85.89    4.30
  14 -11  -1   89.59    5.80
  14 -11  -1   81.39    3.40
  14  11  -1   84.19    4.90
 -14  11   1   74.09    6.00
 -14  11   1   88.79    5.70
  13 -11  -1    5.20    1.30
  13 -11  -1    0.90    2.10
 -13  11   1    4.90    2.40
 -13  11   1    3.10    2.30
  13  11  -1    3.30    1.80
  12 -11  -1  383.16   12.30
  12  11  -1  381.36   10.90
 -12  11   1  389.36   11.90
 -12  11   1  401.06   13.30
  11 -11  -1   39.10    4.40
 -11  11   1   38.00    4.90
  11  11  -1   32.90    3.20
  10 -11  -1   77.89    5.20
 -10  11   1   72.19    4.70
 -10  11   1   68.19    5.50
  10  11  -1   67.09    3.90
   9 -11  -1   32.00    3.50
  -9  11   1   28.10    3.60
   9  11  -1   34.00    2.90
  -9  11   1   31.70    3.50
   8 -11  -1  290.37    9.80
  -8  11   1  298.27    9.20
   8  11  -1  293.57    8.20
  -8  11   1  285.47   10.60
   7 -11  -1    5.00    2.00
  -7  11   1    4.50    2.00
  -7  11   1    1.80    2.20
   7  11  -1    2.60    1.40
   6 -11  -1   50.39    4.20
   6  11  -1   44.60    2.90
  -6  11   1   40.70    4.40
   6  11  -1   39.20    3.00
  -6  11   1   43.40    3.50
  -5 -11   1  383.96   10.40
   5 -11  -1  407.06   11.80
   5  11  -1  388.66   10.50
  -5  11   1  386.86   12.20
  -5  11   1  380.86   10.70
   5  11  -1  390.86    9.90
  -4 -11   1   59.99    3.70
   4 -11  -1   60.49    4.40
   4  11  -1   64.19    3.70
  -4  11   1   58.89    4.70
  -4  11   1   62.89    3.90
   4  11  -1   55.09    3.20
  -3 -11   1  195.78    6.70
   3 -11  -1  191.18    7.50
  -3  11   1  185.28    7.60
   3  11  -1  190.18    6.60
   3  11  -1  179.68    5.70
  -3  11   1  193.78    6.60
   2 -11  -1   40.30    3.80
  -2 -11   1   46.00    3.60
   2  11  -1   44.20    2.80
   2  11  -1   43.30    3.50
  -2  11   1   35.50    3.20
  -2  11   1   41.50    3.90
  -1 -11   1  745.23   17.90
   1 -11  -1  714.23   17.90
   1  11  -1  715.93   16.40
  -1  11   1  744.53   18.50
   1  11  -1  728.23   17.90
  -1  11   1  706.93   17.00
   0 -11   1  137.99    5.80
   0 -11  -1  129.79    5.80
   0  11  -1  117.49    4.50
   0  11  -1  119.39    5.60
   0  11   1  132.29    5.80
   0  11   1  129.19    5.00
   1 -11   1  224.18    8.00
  -1 -11  -1  247.98    7.90
   1  11   1  230.88    7.20
  -1  11  -1  230.58    6.90
  -1  11  -1  235.78    8.20
   1  11   1  234.58    7.90
   2 -11   1   43.70    3.90
  -2 -11  -1   41.70    3.40
  -2  11  -1   43.30    3.00
  -2  11  -1   48.30    4.40
   2  11   1   41.30    3.20
   3 -11   1  290.67   10.60
  -3 -11  -1  297.97    8.70
  -3  11  -1  286.87    8.20
   3  11   1  296.87    8.50
  -3  11  -1  294.07    9.70
   4 -11   1   97.79    5.50
  -4 -11  -1  105.79    4.60
   4  11   1  105.89    4.60
  -4  11  -1  101.79    5.60
  -4  11  -1  105.89    4.50
   5 -11   1  149.29    6.60
  -5 -11  -1  150.68    5.30
  -5  11  -1  145.19    5.40
   5  11   1  139.69    5.40
  -5  11  -1  136.69    6.60
   6 -11   1   87.29    5.30
  -6 -11  -1   90.69    3.90
   6  11   1   86.99    4.30
  -6  11  -1   89.99    5.60
  -6  11  -1   91.09    4.40
  -7 -11  -1   40.90    2.80
   7 -11   1   43.20    4.20
  -7  11  -1   45.70    3.40
  -7  11  -1   41.70    4.40
   7  11   1   41.30    3.30
   8 -11   1   24.10    3.60
  -8 -11  -1   21.60    2.20
   8  11   1   20.80    2.70
  -8  11  -1   21.20    2.70
  -8  11  -1   17.80    3.10
   9 -11   1   88.99    5.70
  -9  11  -1   84.79    5.70
   9  11   1   88.49    4.60
  -9  11  -1   83.29    4.70
  10 -11   1  404.66   12.70
  10  11   1  374.86   11.00
 -10  11  -1  417.46   14.80
 -10  11  -1  388.56   11.40
  11 -11   1   76.09    5.50
 -11  11  -1   76.69    5.70
 -11  11  -1   78.49    5.00
  11  11   1   66.39    5.80
  12 -11   1   37.40    4.30
 -12  11  -1   39.70    4.10
 -12  11  -1   36.20    4.20
  12  11   1   42.50    4.00
  13 -11   1   10.00    2.90
 -13  11  -1    7.20    2.80
  13  11   1    9.60    2.40
 -13  11  -1    9.00    2.50
  14 -11   1  191.28    8.70
  14  11   1  196.18    7.60
 -14  11  -1  184.58    7.80
 -14  11  -1  172.08    8.30
  15 -11   1   22.40    3.60
 -15  11  -1   22.40    3.90
  15  11   1   25.90    3.70
 -15  11  -1   22.70    3.60
  16 -11   1   74.29    3.40
  16  11   1   79.79    5.20
 -16  11  -1   77.19    6.00
 -16  11  -1   75.19    5.70
  17 -11   1   11.00    1.80
  17 -11   1    8.60    3.00
  17 -11   1    8.80    2.10
  17  11   1   11.60    2.70
 -17  11  -1   11.00    3.30
  18 -11   1   75.99    4.20
  18 -11   1   71.39    3.80
  18  11   1   74.29    5.60
 -18  11  -1   78.79    6.40
  19 -11   1    4.20    1.80
  19 -11   1    2.30    2.00
  19  11   1    5.80    2.70
 -19  11  -1    1.90    2.60
  20 -11   1   37.90    3.80
  20 -11   1   45.60    3.50
  20  11   1   39.00    4.70
 -20  11  -1   42.00    5.30
  21 -11   1   16.90    3.10
  21 -11   1   25.30    2.70
 -21  11  -1   24.00    4.10
  22 -11   1   39.10    5.90
  22 -11   1   40.40    4.00
 -22  11  -1   27.00    5.60
  21 -12  -1   24.20    2.90
  21 -12  -1   24.60    2.70
  20 -12  -1   73.39    4.30
  20 -12  -1   65.29    3.70
  20  12  -1   66.19    5.70
  19 -12  -1    8.90    2.10
  19 -12  -1    8.90    1.70
 -19  12   1    4.60    2.90
  18 -12  -1   42.50    5.10
  18 -12  -1   45.20    3.40
  18 -12  -1   50.89    2.90
 -18  12   1   44.90    5.80
  17 -12  -1   -2.60    2.40
  17 -12  -1    0.80    1.30
 -17  12   1    4.80    3.00
  17  12  -1   -0.20    2.20
 -17  12   1   -2.00    2.20
  16 -12  -1   67.89    6.00
 -16  12   1   74.59    6.30
  16  12  -1   75.39    5.30
 -16  12   1   71.89    5.90
  15 -12  -1   20.80    3.50
 -15  12   1   22.60    3.60
  15  12  -1   24.30    3.40
 -15  12   1   19.30    4.10
  14 -12  -1  108.39    6.60
 -14  12   1  103.79    6.20
  14  12  -1  104.39    5.60
 -14  12   1  110.59    7.20
  13 -12  -1   10.30    2.90
 -13  12   1    8.20    3.10
 -13  12   1   11.60    2.90
  13  12  -1   13.20    2.60
  12 -12  -1   50.99    4.80
  12  12  -1   47.60    4.00
 -12  12   1   59.39    4.60
 -12  12   1   53.19    5.40
  11 -12  -1    1.60    2.00
 -11  12   1    1.00    1.90
  11  12  -1    1.70    1.70
 -11  12   1   -0.40    2.30
  10 -12  -1  114.99    6.30
  10  12  -1  102.89    5.00
 -10  12   1   98.49    6.40
   9 -12  -1  146.59    7.00
  -9  12   1  145.59    7.80
   9  12  -1  175.98    6.00
  -9  12   1  144.89    6.40
   8 -12  -1  117.69    6.30
  -8  12   1  113.19    6.90
   8  12  -1  118.09    5.00
  -8  12   1  101.79    5.30
   7 -12  -1  149.79    7.00
  -7  12   1  150.38    6.20
  -7  12   1  146.79    7.50
   7  12  -1  146.79    5.50
   6 -12  -1   27.40    3.60
  -6  12   1   29.40    3.20
   6  12  -1   32.30    2.90
  -6  12   1   25.80    3.70
  -5 -12   1   71.89    4.00
   5 -12  -1   73.89    5.10
  -5  12   1   68.29    4.20
  -5  12   1   69.79    5.30
   5  12  -1   65.09    4.00
   5  12  -1   73.49    3.90
  -4 -12   1  296.67    8.90
   4 -12  -1  288.67    9.80
   4  12  -1  292.57    9.00
   4  12  -1  285.27    8.20
  -4  12   1  285.27   10.30
  -4  12   1  295.87    9.00
  -3 -12   1  238.78    7.90
   3 -12  -1  225.78    8.50
   3  12  -1  240.38    7.90
  -3  12   1  240.88    7.70
  -3  12   1  237.88    9.00
   3  12  -1  236.48    7.10
   2 -12  -1    8.50    2.40
  -2 -12   1    9.90    2.30
   2  12  -1    8.60    2.20
  -2  12   1    7.60    2.60
  -2  12   1    9.20    2.20
   2  12  -1    4.60    1.70
   1 -12  -1   32.90    3.40
  -1 -12   1   36.20    3.60
   1  12  -1   30.70    2.80
  -1  12   1   37.90    3.90
  -1  12   1   36.00    3.30
   1  12  -1   38.20    3.80
   0 -12  -1  167.68    6.70
   0  12  -1  178.48    7.00
   0  12   1  164.68    6.80
   0  12  -1  169.48    5.80
   0  12   1  173.98    6.20
   1 -12   1  247.58    8.70
  -1 -12  -1  243.48    8.20
  -1  12  -1  238.58    8.60
  -1  12  -1  227.58    7.20
   1  12   1  239.38    7.60
  -2 -12  -1   76.19    4.40
   2 -12   1   65.19    4.70
  -2  12  -1   72.49    4.90
  -2  12  -1   68.69    3.80
   2  12   1   63.29    3.90
  -3 -12  -1  291.97    8.80
   3 -12   1  286.77    9.80
  -3  12  -1  279.67    9.80
  -3  12  -1  281.97    8.40
   3  12   1  282.97    8.50
  -4 -12  -1    0.50    1.40
   4 -12   1    0.90    2.00
  -4  12  -1   -0.10    1.70
   4  12   1    1.60    1.60
  -4  12  -1   -0.40    1.90
  -5 -12  -1  184.48    6.20
   5 -12   1  171.18    7.50
  -5  12  -1  169.58    6.30
   5  12   1  178.68    6.40
  -5  12  -1  175.48    7.70
   6 -12   1    9.00    2.40
  -6 -12  -1    5.60    1.70
   6  12   1    5.60    2.00
  -6  12  -1    2.50    2.20
  -6  12  -1    3.00    1.80
   7 -12   1  334.07   11.10
  -7 -12  -1  309.07    8.70
  -7  12  -1  313.27   11.10
  -7  12  -1  307.87    9.50
   7  12   1  321.57    9.40
   8 -12   1   42.10    4.50
   8  12   1   33.10    3.40
  -8  12  -1   35.90    3.60
  -8  12  -1   30.10    4.70
   9 -12   1   44.70    4.70
  -9  12  -1   43.20    4.70
  -9  12  -1   40.00    3.90
   9  12   1   41.10    3.80
  10 -12   1   29.30    3.80
 -10  12  -1   21.40    3.60
 -10  12  -1   24.90    3.40
  10  12   1   25.00    3.90
  11 -12   1  112.49    6.70
 -11  12  -1  106.39    6.80
  11  12   1  110.59    5.70
 -11  12  -1  102.89    5.80
  12 -12   1   89.39    6.10
  12  12   1   73.29    4.90
 -12  12  -1   77.19    6.00
 -12  12  -1   79.89    5.30
  13 -12   1    0.70    2.50
 -13  12  -1    8.40    3.00
 -13  12  -1    4.10    2.40
  13  12   1    6.50    2.60
  14 -12   1   98.99    8.20
  14  12   1  120.79    6.40
 -14  12  -1  114.79    6.60
 -14  12  -1  100.69    6.90
  15 -12   1    4.00    2.70
 -15  12  -1    0.80    2.10
  15  12   1    5.70    2.70
 -15  12  -1    2.50    2.70
  16 -12   1   37.60    4.90
 -16  12  -1   31.80    4.70
  16  12   1   43.70    4.80
 -16  12  -1   40.50    4.80
 -17  12  -1    6.10    3.00
  17  12   1    0.60    2.20
 -18  12  -1  104.59    7.20
  18  12   1  100.39    6.70
 -19  12  -1    7.90    3.20
  19  12   1    1.50    2.60
 -20  12  -1   10.00    5.50
  21 -12   1    6.20    1.80
 -21  12  -1    2.80    3.00
  19  13  -1    2.80    2.30
 -19  13   1    0.30    2.60
 -18  13   1   28.90    4.30
 -18  13   1   15.40    3.90
 -17  13   1    2.00    2.70
  16 -13  -1   25.90    4.70
 -16  13   1   22.80    3.80
 -16  13   1   22.50    4.00
  16  13  -1   29.90    3.80
  15 -13  -1    6.60    3.10
 -15  13   1    7.50    2.90
  15  13  -1    4.70    2.30
 -15  13   1    6.10    3.00
  14 -13  -1   11.80    3.40
 -14  13   1    6.00    3.00
 -14  13   1   12.00    3.20
  14  13  -1   11.80    2.70
  13 -13  -1    0.90    2.30
 -13  13   1    3.50    2.40
  13  13  -1    1.40    2.00
 -13  13   1    1.60    2.80
  12 -13  -1   46.20    5.50
 -12  13   1   51.49    6.10
  12  13  -1   43.00    3.90
 -12  13   1   50.69    4.70
  11 -13  -1   80.29    5.80
 -11  13   1   82.79    6.50
 -11  13   1   79.19    5.40
  11  13  -1   79.09    4.60
  10 -13  -1   19.20    3.40
  10  13  -1   28.40    3.20
 -10  13   1   23.60    4.30
 -10  13   1   28.30    3.50
   9 -13  -1   28.30    4.00
  -9  13   1   28.10    5.30
  -9  13   1   24.40    4.30
   9  13  -1   25.80    3.00
   8 -13  -1   49.10    4.90
  -8  13   1   46.60    4.00
  -8  13   1   50.79    5.60
   8  13  -1   47.60    3.70
   7 -13  -1   52.39    4.80
  -7  13   1   55.19    4.30
   7  13  -1   58.39    3.80
  -7  13   1   58.69    5.90
   6 -13  -1   44.30    4.50
   6  13  -1   50.29    3.60
  -6  13   1   47.80    5.80
  -6  13   1   43.90    4.00
   5 -13  -1   58.59    4.90
  -5  13   1   57.79    5.20
  -5  13   1   65.29    4.40
   5  13  -1   67.49    3.80
  -4 -13   1   20.30    2.80
   4 -13  -1   20.00    3.20
  -4  13   1   18.00    2.80
   4  13  -1   19.20    2.80
  -4  13   1   21.90    3.50
   4  13  -1   20.40    2.60
  -3 -13   1   66.19    5.10
   3 -13  -1   68.29    4.90
  -3  13   1   66.89    4.30
   3  13  -1   66.59    3.80
   3  13  -1   63.89    4.30
  -3  13   1   73.19    5.40
  -2 -13   1   31.80    3.50
   2 -13  -1   29.40    3.60
   2  13  -1   26.50    3.20
   2  13  -1   25.80    2.70
  -2  13   1   25.70    3.10
  -2  13   1   32.00    4.20
  -1 -13   1   85.19    5.00
   1 -13  -1   74.29    4.80
   1  13  -1   81.49    4.00
   1  13  -1   75.39    4.80
  -1  13   1   82.99    4.50
  -1  13   1   73.49    5.10
   0 -13   1    7.90    2.30
   0 -13  -1   12.40    2.40
   0  13   1    7.80    2.00
   0  13  -1   11.90    2.10
   0  13  -1   16.50    3.10
  -1 -13  -1   49.40    4.00
   1 -13   1   55.09    4.60
   1  13   1   51.09    3.70
  -1  13  -1   61.99    3.70
  -1  13  -1   57.49    4.60
   2 -13   1    9.60    2.60
  -2 -13  -1   16.00    3.10
  -2  13  -1   15.10    2.90
  -2  13  -1   11.90    2.20
   2  13   1   13.10    2.30
  -3 -13  -1   62.19    4.20
   3 -13   1   59.79    5.00
  -3  13  -1   65.29    4.00
  -3  13  -1   64.49    5.00
   3  13   1   65.99    4.20
  -4 -13  -1   12.70    2.40
   4 -13   1    9.40    2.60
  -4  13  -1   12.70    2.40
  -4  13  -1   15.60    3.10
   4  13   1   12.70    2.50
   5 -13   1  159.78    7.60
  -5 -13  -1  159.48    6.10
  -5  13  -1  154.38    6.10
   5  13   1  160.28    6.40
  -6 -13  -1   39.20    3.30
   6 -13   1   37.40    4.50
  -6  13  -1   41.70    3.80
   6  13   1   45.40    3.90
  -6  13  -1   41.10    4.50
   7 -13   1  112.09    6.60
  -7 -13  -1  113.19    4.80
  -7  13  -1  104.29    5.40
   7  13   1   97.69    5.40
  -7  13  -1  100.79    6.50
   8 -13   1    3.50    2.60
   8  13   1   11.10    2.60
  -8  13  -1    7.10    2.40
  -8  13  -1    3.50    2.50
   9 -13   1  195.98    8.80
  -9  13  -1  176.98    8.70
  -9  13  -1  185.18    7.90
   9  13   1  196.38    7.50
  10 -13   1   41.70    4.60
 -10  13  -1   42.20    4.00
  10  13   1   44.50    4.20
 -10  13  -1   36.00    4.60
  11 -13   1    6.20    2.90
 -11  13  -1    8.50    2.50
 -11  13  -1   10.20    3.30
  11  13   1   11.70    2.70
  12 -13   1    3.10    2.70
 -12  13  -1    3.60    2.50
  12  13   1    5.20    2.30
 -12  13  -1    3.70    2.60
  13 -13   1   24.60    4.00
  13  13   1   37.30    4.20
 -13  13  -1   26.60    3.70
 -13  13  -1   28.00    4.50
  14 -13   1   12.50    3.30
  14  13   1   14.20    2.90
 -14  13  -1    8.90    2.80
 -14  13  -1    8.20    3.40
  15 -13   1    1.50    2.80
 -15  13  -1    0.80    2.40
 -15  13  -1   -3.60    2.10
  15  13   1   -0.10    2.10
 -16  13  -1   26.90    4.10
 -16  13  -1   18.30    3.60
  16  13   1   29.40    4.20
  17  13   1    6.40    2.60
 -17  13  -1    0.30    2.50
  18  13   1   45.30    5.00
 -18  13  -1   35.70    7.20
 -19  13  -1    3.80    2.90
  18  14  -1   10.40    3.00
 -18  14   1    8.80    4.20
 -17  14   1    4.30    3.20
 -16  14   1    9.80    5.30
 -16  14   1    0.80    3.00
  16  14  -1    7.30    2.70
 -15  14   1   21.80    3.60
 -15  14   1   26.20    4.40
  15  14  -1   33.40    4.10
  14  14  -1   12.50    2.70
 -14  14   1    5.60    3.00
 -14  14   1    8.70    2.70
  13 -14  -1    5.50    2.80
 -13  14   1    9.50    2.80
  13  14  -1    8.70    2.40
 -13  14   1   14.10    3.40
  12 -14  -1    8.10    2.90
 -12  14   1    4.90    2.60
  12  14  -1   12.10    2.70
 -12  14   1    6.00    3.20
  11 -14  -1   15.30    3.30
 -11  14   1   18.40    4.30
 -11  14   1   20.60    3.40
  11  14  -1   19.70    3.00
  10 -14  -1    2.40    2.70
 -10  14   1    0.50    2.70
 -10  14   1    2.10    2.00
  10  14  -1    1.90    2.10
   9 -14  -1   -3.20    1.90
  -9  14   1   -1.30    2.50
   9  14  -1    1.70    2.00
  -9  14   1    0.40    2.00
   8 -14  -1   -0.10    2.10
   8  14  -1    0.00    1.70
  -8  14   1    2.50    2.70
  -8  14   1   -0.80    1.80
   7 -14  -1   50.09    5.00
   7  14  -1   52.29    4.10
  -7  14   1   46.60    5.30
   6 -14  -1    2.80    2.40
  -6  14   1    2.50    2.00
  -6  14   1    1.80    2.60
   6  14  -1    2.90    1.90
   5 -14  -1   -0.60    2.10
  -5  14   1    0.10    2.20
   5  14  -1    4.60    2.00
  -5  14   1    0.50    1.80
   4 -14  -1    7.90    2.60
  -4  14   1    9.40    2.30
   4  14  -1   11.50    2.40
  -4  14   1    9.70    3.10
   3 -14  -1   16.70    3.00
   3  14  -1   28.60    3.60
  -3  14   1   17.60    3.70
   3  14  -1   21.00    2.70
  -3  14   1   26.90    3.30
  -2 -14   1    4.40    2.10
   2 -14  -1    3.80    2.10
   2  14  -1    6.10    2.00
  -2  14   1    2.10    1.90
   2  14  -1   -0.50    1.70
   1 -14  -1    9.20    2.50
  -1 -14   1    6.90    2.30
   1  14  -1    7.00    2.00
  -1  14   1   11.50    2.50
   1  14  -1    7.70    2.40
   0 -14  -1   -0.80    1.80
   0 -14   1    0.00    2.00
   0  14  -1    1.20    1.80
   0  14   1    0.70    1.90
   0  14  -1   -2.70    1.60
   1 -14   1   51.59    4.80
  -1 -14  -1   42.60    4.10
  -1  14  -1   55.99    4.60
   1  14   1   46.50    3.90
  -1  14  -1   50.49    3.80
  -2 -14  -1   10.40    2.50
   2 -14   1    7.60    2.60
   2  14   1    9.10    2.30
  -2  14  -1    7.10    2.10
  -3 -14  -1    0.00    1.50
   3 -14   1    2.80    2.20
   3  14   1    0.90    1.80
  -3  14  -1    0.80    1.70
  -3  14  -1    2.00    2.30
   4 -14   1    1.20    2.20
  -4 -14  -1   -0.20    1.60
  -4  14  -1    0.80    1.80
   4  14   1    0.80    1.70
  -4  14  -1    1.50    2.30
  -5 -14  -1   28.00    3.60
   5 -14   1   27.40    3.90
  -5  14  -1   27.50    4.00
  -5  14  -1   28.50    3.30
   5  14   1   35.10    3.60
   6 -14   1    2.40    2.40
  -6 -14  -1   -0.50    1.40
  -6  14  -1   -0.20    2.00
   6  14   1   -1.10    1.60
  -6  14  -1   -3.60    1.50
   7 -14   1    4.70    2.60
  -7  14  -1    3.20    2.60
  -7  14  -1    5.90    2.30
   8 -14   1   -1.50    2.30
   8  14   1    4.10    2.20
  -8  14  -1    0.20    2.40
   9 -14   1   37.30    7.60
  -9  14  -1   36.70    4.80
   9  14   1   43.00    4.40
  -9  14  -1   45.20    4.20
  10 -14   1   -3.60    2.10
  10  14   1    2.80    2.00
 -10  14  -1    5.00    2.90
 -10  14  -1    1.00    2.10
  11 -14   1    4.80    3.00
 -11  14  -1    4.10    2.50
  11  14   1    8.80    2.50
 -11  14  -1    4.60    2.80
  12 -14   1   12.60    3.20
 -12  14  -1    4.60    2.90
 -12  14  -1    4.20    2.70
  12  14   1   14.70    2.80
  13 -14   1   57.09    8.50
 -13  14  -1   45.50    4.80
  13  14   1   43.90    4.70
 -13  14  -1   41.00    5.40
 -14  14  -1    7.80    3.40
  14  14   1   11.00    3.00
 -14  14  -1   10.20    3.00
  15  14   1   17.70    3.40
 -15  14  -1    6.40    3.10
 -15  14  -1   10.50    3.20
 -16  14  -1    0.50    3.10
 -16  14  -1    3.70    3.20
  16  14   1    9.10    3.10
  17  14   1   12.40    3.30
 -17  14  -1    5.00    3.10
 -17  14  -1    4.00    3.20
 -18  14  -1    0.70    2.70
  16  15  -1    8.00    4.00
 -16  15   1    3.60    2.80
  15  15  -1   34.10    4.00
 -15  15   1   27.40    4.50
  14  15  -1   17.40    3.00
 -14  15   1   12.50    3.60
  13  15  -1    4.40    2.10
 -13  15   1    4.60    2.70
 -13  15   1   -0.50    2.80
 -12  15   1   14.40    3.30
 -12  15   1   10.20    3.50
  12  15  -1   25.90    3.30
  11 -15  -1    1.10    2.50
 -11  15   1   -2.20    2.70
  11  15  -1    6.30    2.20
 -11  15   1    2.30    2.40
  10 -15  -1   -0.30    2.60
 -10  15   1   -1.70    2.00
 -10  15   1   -1.00    2.50
  10  15  -1    4.80    2.10
   9 -15  -1   19.10    3.70
  -9  15   1   14.00    2.90
  -9  15   1   11.10    3.70
   9  15  -1   24.10    3.30
   8 -15  -1   31.20    4.30
  -8  15   1   35.10    4.00
  -8  15   1   30.00    4.80
   7 -15  -1   -3.70    2.40
  -7  15   1    0.90    2.50
   7  15  -1    0.80    1.90
  -7  15   1    0.30    2.10
   6 -15  -1   11.60    3.10
   6  15  -1   19.60    3.10
  -6  15   1   14.70    3.50
  -6  15   1   14.20    2.90
   5 -15  -1   10.60    2.90
   5  15  -1   17.60    2.70
   4 -15  -1   -1.60    2.10
   4  15  -1    3.60    2.00
  -4  15   1   -0.50    1.90
   3 -15  -1   40.10    4.40
  -3  15   1   47.70    4.40
   3  15  -1   37.90    3.60
   2 -15  -1   23.50    3.30
   2  15  -1   27.40    3.00
  -2  15   1   23.80    3.40
   1 -15  -1   44.90    4.50
   1  15  -1   40.50    3.60
  -1  15   1   44.90    4.20
   0 -15   1    0.00    1.90
   0 -15  -1   -0.50    1.90
   0  15  -1    1.80    2.10
   0  15   1    3.40    2.10
   0  15  -1    1.50    1.70
  -1 -15  -1   13.40    2.80
   1 -15   1   16.90    2.90
  -1  15  -1   15.10    3.10
   1  15   1   16.30    3.00
  -1  15  -1   18.30    2.70
   2 -15   1   -2.80    1.90
  -2 -15  -1   -0.90    1.60
   2  15   1    4.00    2.20
  -2  15  -1    4.70    2.70
  -2  15  -1    1.60    2.00
  -3 -15  -1   12.40    2.60
   3 -15   1   19.10    3.40
  -3  15  -1   15.50    2.80
  -3  15  -1   13.80    3.00
   3  15   1   16.10    3.00
   4 -15   1    7.10    2.70
  -4 -15  -1    4.60    2.00
  -4  15  -1    6.00    2.20
  -4  15  -1    3.10    2.50
   4  15   1    2.60    2.10
   5 -15   1    2.80    2.60
  -5 -15  -1    1.70    1.80
  -5  15  -1    3.00    2.10
  -5  15  -1    2.60    2.60
  -6  15  -1   73.09    5.10
   6  15   1   86.99    5.40
  -6  15  -1   81.79    6.20
   7 -15   1   -2.30    2.00
   7  15   1    4.70    2.40
  -7  15  -1    3.30    2.90
  -7  15  -1    1.60    2.20
   8 -15   1    3.10    2.60
  -8  15  -1   -0.50    2.40
  -8  15  -1   -1.00    2.10
   8  15   1    3.10    2.10
   9 -15   1    1.50    2.60
  -9  15  -1    0.30    2.00
   9  15   1    5.30    2.40
  -9  15  -1    0.90    2.70
  10 -15   1   16.10    3.60
 -10  15  -1   10.10    3.10
 -10  15  -1    8.60    2.80
  10  15   1   13.40    3.10
 -11  15  -1    1.80    2.60
 -11  15  -1    3.30    2.00
  11  15   1    3.90    2.40
 -12  15  -1    2.90    2.40
 -12  15  -1    1.60    3.10
  12  15   1    6.90    2.50
 -13  15  -1    5.70    2.90
  13  15   1    6.60    2.80
 -13  15  -1    5.40    3.40
  14  15   1    4.10    2.70
 -14  15  -1   -1.50    2.30
 -14  15  -1    4.00    3.30
 -15  15  -1    2.70    3.00
  15  15   1    8.60    2.60
 -15  15  -1    1.10    2.60
 -16  15  -1    1.80    2.80
 -16  15  -1    2.90    3.10
  14  16  -1   16.50    3.10
 -14  16   1    6.40    3.20
 -13  16   1    3.70    3.30
  13  16  -1    7.10    2.40
 -12  16   1    4.20    2.80
  12  16  -1    8.20    2.40
 -11  16   1    7.40    2.60
  11  16  -1   11.20    2.60
 -10  16   1    9.70    2.40
  10  16  -1   18.60    3.00
  -9  16   1   13.80    3.30
   9  16  -1   14.70    2.90
   8 -16  -1   21.30    4.00
  -8  16   1   30.20    3.90
   8  16  -1   26.40    3.50
   7 -16  -1    2.30    2.80
   7  16  -1    2.90    2.00
  -7  16   1   -1.30    2.00
   6 -16  -1   27.80    4.20
  -6  16   1   41.40    4.20
   5 -16  -1   20.50    3.70
  -5  16   1   15.70    3.20
   5  16  -1   19.60    2.90
   4 -16  -1   58.49    6.10
  -4  16   1   45.20    4.30
   4  16  -1   43.10    3.80
   3 -16  -1   11.10    2.90
   3  16  -1   16.80    2.70
  -3  16   1   19.20    3.20
   2 -16  -1   -1.40    2.10
  -2  16   1    3.10    2.00
   2  16  -1    4.50    1.80
   1 -16  -1    1.20    1.90
   1  16  -1    2.80    1.90
  -1  16   1    5.80    2.70
   0 -16  -1    1.90    2.00
   0  16  -1    2.00    1.90
   0  16   1    3.50    2.80
  -1 -16  -1    2.60    2.40
  -1  16  -1    4.80    2.00
  -1  16  -1    7.60    2.80
   1  16   1    0.60    2.30
  -2 -16  -1   13.60    3.00
  -2  16  -1   14.70    3.50
   2  16   1   18.50    3.00
  -2  16  -1   19.00    2.90
  -3 -16  -1   31.40    3.70
  -3  16  -1   29.40    3.30
  -3  16  -1   31.80    4.40
   3  16   1   37.90    4.00
   4 -16   1    1.50    2.50
   4  16   1    2.70    2.20
  -4  16  -1    0.90    2.30
  -4  16  -1    1.10    2.50
   5 -16   1    0.80    2.50
   5  16   1    3.30    2.20
  -5  16  -1    2.10    2.00
  -5  16  -1    3.40    2.90
   6 -16   1    7.20    2.80
   6  16   1   11.30    2.50
  -6  16  -1   12.10    2.60
  -6  16  -1    8.10    3.10
   7 -16   1   48.60    5.40
  -7  16  -1   49.40    5.80
  -7  16  -1   42.80    4.20
   7  16   1   54.49    4.80
  -8  16  -1   37.90    4.20
  -8  16  -1   30.00    4.80
   8  16   1   48.30    4.40
   9  16   1    4.00    2.20
  -9  16  -1    3.80    2.40
  -9  16  -1    2.90    2.90
 -10  16  -1   10.00    2.90
 -10  16  -1    9.30    3.70
  10  16   1   13.80    3.00
 -11  16  -1   18.40    5.20
 -11  16  -1   21.50    3.70
  11  16   1   20.00    3.50
  12  16   1   22.00    3.40
 -12  16  -1   19.20    3.90
 -12  16  -1   16.10    4.10
 -13  16  -1    3.30    3.20
 -13  16  -1   -1.50    2.80
 -11  17   1    3.40    2.80
  10  17  -1   75.99    5.00
 -10  17   1   57.39    5.40
   9  17  -1   10.70    2.50
  -9  17   1    3.60    2.40
   8  17  -1   16.70    3.10
  -8  17   1   16.40    3.30
  -7  17   1    5.10    2.60
   7  17  -1   17.80    2.90
   6  17  -1   27.90    3.40
   5 -17  -1   12.70    3.70
   5  17  -1   20.70    3.00
  -5  17   1   22.10    3.40
   4 -17  -1   -1.50    2.30
  -4  17   1   -1.10    2.30
   4  17  -1    5.90    2.20
   3 -17  -1   11.00    3.00
  -3  17   1   16.50    3.20
   3  17  -1   21.80    3.30
   2 -17  -1    5.30    2.80
  -2  17   1    5.30    2.50
   1 -17  -1   52.79    5.20
  -1  17   1   66.29    5.10
   0 -17  -1    3.60    2.90
   0  17   1    1.50    2.20
  -1 -17  -1   37.20    4.40
   1  17   1   45.90    4.60
  -1  17  -1   38.60    5.70
   2  17   1    1.90    2.20
  -2  17  -1    4.20    2.20
   3  17   1   43.00    4.30
  -3  17  -1   40.30    4.10
  -4  17  -1   19.60    4.00
  -4  17  -1   19.00    3.00
   4  17   1   22.80    3.60
   5  17   1   25.50    3.40
  -5  17  -1   18.80    3.20
  -5  17  -1   11.20    3.50
  -6  17  -1   17.50    3.90
   6  17   1   19.80    3.40
  -6  17  -1   22.50    3.50
   7  17   1   48.90    4.80
  -7  17  -1   26.10    4.30
  -7  17  -1   45.80    4.50
  -8  17  -1   15.30    4.50
   8  17   1   30.60    3.70
  -8  17  -1   27.00    3.60
  -9  17  -1    9.60    3.50
  -9  17  -1   10.30    2.60
   9  17   1   12.50    2.80
 -10  17  -1   13.30    4.00
 -10  17  -1    4.70    2.30
  10  17   1    6.70    2.70
   6  18  -1   50.69    4.30
  -6  18   1   43.70    4.60
  -5  18   1   43.50    4.30
   5  18  -1   38.80    4.20
  -4  18   1   -0.70    2.20
   4  18  -1    4.30    2.10
   3  18  -1   21.70    3.20
  -3  18   1   22.40    3.60
  -2  18   1   19.60    3.20
   2  18  -1   15.90    2.60
   1  18  -1   51.09    4.20
  -1  18   1   55.19    5.00
   0  18  -1   19.60    2.90
   0  18   1   19.00    3.30
  -1  18  -1   35.60    3.90
   1  18   1   25.80    3.60
   2  18   1   13.50    2.80
  -2  18  -1    0.80    1.70
   3  18   1   37.80    4.20
  -3  18  -1   35.50    4.00
  -4  18  -1    5.50    2.30
   4  18   1    4.40    2.50
   5  18   1   55.09    4.20
  -5  18  -1   44.10    4.60
  29   0  -2   11.40    4.10
  28   0  -2   64.09    7.50
  27   0  -2   38.50    5.30
  26   0  -2   10.20    3.10
  26   0  -2    4.90    3.40
  25   0  -2    8.80    2.80
  25   0  -2    4.60    3.20
  24   0  -2  139.09    8.20
  24   0  -2  143.39    8.30
  23   0  -2    0.90    2.60
  23   0  -2    9.10    2.50
  22   0  -2   65.29    4.50
  22   0  -2   64.69    5.70
  21   0  -2   15.90    3.60
  21   0  -2   22.20    2.90
  20   0  -2  283.87    9.10
  20   0  -2  302.67   11.00
  19   0  -2  331.47   11.30
  19   0  -2  317.97    9.60
  18   0  -2   48.10    4.50
  18   0  -2   53.69    3.60
  18   0  -2   40.40    2.70
  17   0  -2  791.22   17.80
  17   0  -2  824.92   20.80
  16   0  -2    7.40    2.30
  16   0  -2    7.90    1.40
  15   0  -2   22.80    3.00
  15   0  -2   22.80    1.90
  14   0  -2   13.80    1.50
  14   0  -2   10.20    2.20
  13   0  -2  485.75   11.10
  13   0  -2  486.95   13.10
  12   0  -2  181.68    5.00
  11   0  -2  252.97    6.40
  11   0  -2  253.17    7.80
  10   0  -2  123.99    3.70
  10   0  -2  119.49    4.80
   9   0  -2 1684.63   34.80
   9   0  -2 1725.93   36.10
   8   0  -2   20.50    1.90
   8   0  -2   16.00    1.10
   7   0  -2  519.55   11.10
   7   0  -2  528.05   12.20
   6   0  -2 3465.85  131.39
  -6   0   2 3477.45  133.39
  -5   0   2 1158.38   24.60
   5   0  -2 1185.28   24.60
   5   0  -2 1204.18   24.00
  -4   0   2  116.19    3.30
   4   0  -2  120.49    3.30
   3   0  -2   19.60    1.00
  -3   0   2   20.90    1.10
  -2   0   2 4794.32  126.49
   2   0  -2 4233.48  122.09
   0   0  -2   36.40   13.00
  -1   0  -2 2250.07   80.09
   1   0   2 2114.69   80.59
   2   0   2 4349.86  135.69
  -2   0  -2 4299.97  133.29
   3   0   2 1526.75   30.90
  -4   0  -2  160.08    3.90
   4   0   2  148.29    4.40
  -5   0  -2 3233.28  133.69
   5   0   2 3199.78  141.39
  -6   0  -2  212.78    5.20
   6   0   2  217.68    5.70
   7   0   2  896.41   19.80
  -7   0  -2  940.91   19.20
  -8   0  -2    7.70    1.10
   8   0   2    6.40    1.40
   9   0   2  472.85   11.80
  -9   0  -2  504.55   11.10
 -10   0  -2  321.07    7.70
  10   0   2  291.07    8.40
 -11   0  -2   19.60    1.90
  11   0   2   18.70    2.20
 -12   0  -2  409.16    9.70
  12   0   2  398.36   10.70
  13   0   2  219.78    7.10
 -13   0  -2  219.08    6.10
  14   0   2 1308.77   29.00
 -14   0  -2 1288.07   27.50
  15   0   2  609.54   16.50
 -15   0  -2  614.74   14.40
  15   0   2  615.24   15.50
  16   0   2  109.49    5.40
 -16   0  -2  105.49    4.10
  16   0   2  113.29    6.10
  17   0   2  300.37    9.40
 -17   0  -2  281.87    7.70
  17   0   2  277.87   10.10
  18   0   2    5.40    2.70
 -18   0  -2    5.00    1.60
  18   0   2    7.10    2.50
 -19   0  -2  217.28    6.60
  19   0   2  196.08    8.80
  19   0   2  205.08    8.00
  20   0   2  236.18    9.90
  20   0   2  253.87    9.00
 -20   0  -2  239.78    7.40
  21   0   2    7.20    2.70
 -21   0  -2    2.70    1.80
  21   0   2    7.40    3.10
  22   0   2   45.00    5.30
  22   0   2   45.30    4.60
  23   0   2   23.70    4.30
  23   0   2   17.50    4.40
  24   0   2   26.20    4.20
  24   0   2   22.00    4.30
  25   0   2  108.79    8.10
  25   0   2  136.79    9.70
  26   0   2   36.40    5.30
  27   0   2   14.60    4.50
  29  -1  -2    1.20    3.40
  29   1  -2    3.30    3.20
  28  -1  -2   50.49    9.50
  28   1  -2   72.99    6.90
  27  -1  -2    3.10    3.00
  27   1  -2    0.90    3.00
  26  -1  -2  188.58    9.80
  26  -1  -2  180.88    8.20
  26   1  -2  179.28    8.10
  25  -1  -2   33.80    4.10
  25  -1  -2   34.10    4.90
  25   1  -2   26.30    4.40
  25   1  -2   33.10    4.10
  24  -1  -2  170.78    8.90
  24  -1  -2  176.38    7.50
  24   1  -2  186.48    9.10
  23  -1  -2   57.69    4.60
  23  -1  -2   61.99    5.70
  23   1  -2   62.89    4.70
  23   1  -2   64.89    5.90
  22  -1  -2    2.80    2.20
  22  -1  -2   -1.30    2.50
  22   1  -2    4.30    2.20
  22   1  -2   -0.10    2.50
  21  -1  -2   62.19    4.20
  21  -1  -2   46.80    5.90
  21   1  -2   58.49    5.50
  21   1  -2   56.99    4.30
  20  -1  -2   37.40    3.60
  20  -1  -2   30.50    4.10
  20   1  -2   37.60    4.50
  20   1  -2   39.50    3.60
  19  -1  -2   20.20    2.30
  19  -1  -2   20.10    3.50
  19  -1  -2   28.30    3.10
  19   1  -2   22.40    2.80
  19   1  -2   16.90    3.30
  18  -1  -2    4.30    2.50
  18  -1  -2    6.90    1.60
  18  -1  -2    8.90    2.00
  18   1  -2    9.90    2.60
  18   1  -2    7.40    2.00
  17  -1  -2   13.10    1.80
  17  -1  -2   12.70    2.80
  17   1  -2   13.20    2.80
  16  -1  -2  821.22   18.70
  16  -1  -2  849.91   21.10
  16   1  -2  858.71   21.10
  15  -1  -2  873.21   21.20
  15  -1  -2  843.22   18.90
  15   1  -2  847.92   18.30
  15   1  -2  888.21   21.30
  14  -1  -2   49.00    3.70
  14  -1  -2   40.80    2.60
  14   1  -2   47.40    3.80
  14   1  -2   47.90    2.20
  13  -1  -2 1078.29   23.10
  13  -1  -2 1050.79   24.80
  13   1  -2 1086.59   25.00
  13   1  -2 1089.79   22.50
 -13   1   2 1094.89   23.60
  12  -1  -2    2.10    1.60
  12  -1  -2    2.90    1.10
 -12   1   2    2.10    1.20
  12   1  -2    1.30    1.50
  12   1  -2    1.10    0.80
  11  -1  -2  743.33   17.70
  11  -1  -2  737.53   16.40
  11   1  -2  770.12   15.80
 -11   1   2  734.83   16.70
  10  -1  -2  796.32   16.80
  10  -1  -2  760.72   18.00
  10   1  -2  779.32   16.20
 -10   1   2  756.32   17.10
   9  -1  -2   32.90    1.90
   9  -1  -2   31.50    2.50
  -9   1   2   31.50    2.00
   9   1  -2   32.20    1.40
   8  -1  -2    3.50    0.70
   8  -1  -2    1.70    1.10
   8   1  -2    3.40    0.60
  -8   1   2    3.90    1.10
  -8   1   2    1.80    0.80
   7  -1  -2  102.59    3.40
  -7   1   2  104.39    3.30
   7   1  -2  100.09    2.60
   6  -1  -2   18.20    1.20
   6  -1  -2   21.80    1.70
  -6   1   2   18.90    1.60
  -5  -1   2 3602.84  127.09
   5  -1  -2 3678.43  126.89
  -5   1   2 3634.34  130.49
   5   1  -2 3694.23  126.99
   4  -1  -2   33.60    1.50
  -4   1   2   30.50    1.60
  -3  -1   2 1391.76   53.49
   3  -1  -2 1393.86   64.09
  -3   1   2 1410.96   67.29
   3   1  -2 1414.76   53.99
   2  -1  -2 5786.62  159.88
  -2  -1   2 5679.93  137.69
   2   1  -2 5536.55  135.09
  -2   1   2 5899.41  162.28
   1  -1  -2   84.99    2.30
  -1   1   2   79.89    2.20
   0  -1  -2 1680.73   69.89
   0  -1   2 1664.13   55.29
   0   1   2 1715.63   71.19
   0   1  -2 1644.24   53.79
   1  -1   2  412.26    8.50
  -1   1  -2  406.36    8.50
   1   1   2  406.56    8.80
  -2  -1  -2 1931.61   85.29
  -2   1  -2 1772.62   71.79
   2   1   2 1924.11   87.09
   3  -1   2  124.59    3.30
  -3  -1  -2  130.19    3.30
   3   1   2  131.39    3.40
  -3   1  -2  125.99    3.20
  -3   1  -2  132.19    3.50
   4  -1   2  376.76    8.30
  -4  -1  -2  360.76    8.10
  -4   1  -2  362.36    8.20
   4   1   2  367.46    8.30
  -4   1  -2  357.76    8.00
   5  -1   2 2189.58   44.30
  -5  -1  -2 2210.38   44.30
  -5   1  -2 2182.28   44.30
   5   1   2 2204.08   44.40
  -5   1  -2 2153.28   44.20
   6  -1   2 2870.81   57.79
  -6   1  -2 2860.11   57.59
   6   1   2 2842.32   57.89
  -7  -1  -2   15.80    1.10
   7  -1   2   16.10    1.60
  -7   1  -2   15.10    1.50
   7   1   2   18.30    1.80
  -8  -1  -2  447.56    9.60
   8  -1   2  424.96   10.50
  -8   1  -2  446.66   10.20
   8   1   2  443.46   10.70
   9  -1   2  195.38    6.20
  -9  -1  -2  220.28    5.30
   9  -1   2  215.58    6.80
   9   1   2  208.38    6.40
  -9   1  -2  221.18    6.00
  10  -1   2 2019.60   41.70
  10  -1   2 1859.01   40.70
 -10  -1  -2 2028.10   39.70
 -10   1  -2 1993.80   40.30
  10   1   2 1839.62   40.80
 -11  -1  -2 2279.27   45.40
  11  -1   2 2183.58   46.70
  11  -1   2 2287.27   47.60
  11   1   2 2110.69   46.70
 -11   1  -2 2317.47   46.10
 -12  -1  -2  148.39    4.20
  12  -1   2  143.09    5.90
  12  -1   2  141.29    5.40
  12   1   2  136.59    5.40
 -12   1  -2  142.89    4.80
  13  -1   2  362.06   10.90
  13  -1   2  380.56   10.20
 -13  -1  -2  378.16    8.70
 -13   1  -2  356.66    9.80
  13   1   2  348.37   10.10
  14  -1   2   33.70    3.60
  14  -1   2   36.30    3.30
 -14  -1  -2   36.40    2.20
  14   1   2   38.20    3.40
 -14   1  -2   35.40    2.70
  15  -1   2    7.70    2.30
  15  -1   2    7.30    2.10
 -15  -1  -2    3.90    1.20
  15   1   2    5.70    2.10
 -15   1  -2    5.80    1.50
  16  -1   2    3.00    2.20
  16  -1   2    5.10    2.10
 -16  -1  -2    2.00    1.10
 -16   1  -2    1.60    1.40
  16   1   2    0.80    1.80
  17  -1   2  198.48    8.30
  17  -1   2  199.58    7.40
 -17  -1  -2  203.28    5.90
  17   1   2  211.18    7.70
 -17   1  -2  209.78    6.50
  18  -1   2  109.29    5.50
 -18  -1  -2   96.89    3.80
  18  -1   2   92.39    6.00
  18   1   2  103.39    5.50
  18   1   2  101.39    6.30
 -18   1  -2   92.19    4.40
  19  -1   2  120.39    6.90
  19  -1   2  124.29    6.10
 -19  -1  -2  120.79    6.50
  19   1   2  118.99    8.00
 -19   1  -2  126.99    5.10
  19   1   2  115.29    6.10
  20  -1   2   -0.20    2.20
  20  -1   2    3.70    2.70
 -20   1  -2    0.90    1.60
  20   1   2   -1.00    2.00
  20   1   2    1.10    2.50
  21  -1   2  295.47   11.50
  21  -1   2  306.07   10.30
 -21   1  -2  301.07    9.00
  21   1   2  302.17   10.40
  21   1   2  305.37   11.70
  22  -1   2   27.80    4.50
  22   1   2   38.60    5.10
 -22   1  -2   36.90    3.60
  22   1   2   34.80    4.10
  23  -1   2   48.00    5.60
  23   1   2   42.70    5.20
  23   1   2   52.29    5.20
  24  -1   2  129.19    7.10
  24  -1   2  132.79    8.30
  24   1   2  139.99    7.30
  24   1   2  140.69    8.50
  25  -1   2    4.40    2.90
  25  -1   2    3.40    3.20
  25   1   2    1.30    2.90
  26  -1   2    6.70    3.70
  26   1   2   -1.30    3.00
  27  -1   2    5.90    3.60
  27   1   2    3.90    3.50
  28   2  -2   25.80    4.60
  27  -2  -2   18.40    4.30
  27   2  -2   14.40    4.30
  26  -2  -2    3.00    3.20
  26  -2  -2    3.80    2.70
  26   2  -2   -3.80    2.70
  25  -2  -2    3.10    3.00
  25  -2  -2    2.40    2.40
  25   2  -2    1.10    2.40
  25   2  -2    1.20    2.50
  24  -2  -2    5.90    3.20
  24  -2  -2    4.70    2.40
  24   2  -2    8.90    3.20
  24   2  -2   10.90    3.60
  23  -2  -2   -0.50    2.60
  23  -2  -2    3.80    2.40
  23   2  -2    0.90    2.10
  23   2  -2    2.40    2.70
  22  -2  -2   75.39    6.30
  22  -2  -2   78.89    4.90
  22   2  -2   79.09    6.20
  22   2  -2   71.59    4.80
  21  -2  -2   47.80    4.00
  21  -2  -2   32.20    5.60
  21   2  -2   53.09    4.20
  21   2  -2   55.59    5.30
  20  -2  -2  104.29    6.50
  20  -2  -2  109.69    4.90
  20  -2  -2  106.69    5.20
  20   2  -2  116.79    6.60
  20   2  -2  115.89    5.40
  19  -2  -2  272.97   10.10
  19  -2  -2  253.87    7.80
  19  -2  -2  258.87    8.40
  19   2  -2  268.97   10.10
  19   2  -2  276.17    8.50
  18  -2  -2   19.00    2.50
  18  -2  -2   16.00    2.20
  18  -2  -2   20.10    3.40
  18   2  -2   14.80    2.50
  18   2  -2   16.00    3.10
  17  -2  -2   91.39    5.50
  17  -2  -2   83.19    3.90
  17   2  -2   90.99    4.40
  17   2  -2   79.49    5.40
  16  -2  -2    3.90    1.30
  16  -2  -2    2.20    2.00
  16   2  -2    0.90    2.00
 -16   2   2    0.70    1.50
  15  -2  -2  106.59    5.50
  15  -2  -2   98.69    4.10
 -15   2   2  106.89    4.70
  14  -2  -2   90.89    4.90
  14  -2  -2   75.19    3.60
 -14   2   2   81.29    4.00
  13  -2  -2   75.99    3.40
  13  -2  -2   76.39    4.40
 -13   2   2   70.89    3.70
  12  -2  -2  255.87    7.10
  12  -2  -2  277.27    8.30
  12   2  -2  263.37    5.90
 -12   2   2  246.68    8.30
  11  -2  -2  682.53   16.50
  11  -2  -2  664.83   15.40
  11   2  -2  685.43   14.00
 -11   2   2  689.73   15.80
  10  -2  -2   71.09    3.20
  10  -2  -2   71.79    3.80
 -10   2   2   70.19    3.70
 -10   2   2   74.09    3.50
   9  -2  -2  543.55   12.90
   9  -2  -2  539.85   12.20
  -9   2   2  520.55   12.80
  -9   2   2  516.95   12.50
   8  -2  -2   56.19    2.50
   8  -2  -2   65.39    3.00
  -8   2   2   57.09    2.70
  -8   2   2   65.29    3.00
   7  -2  -2  936.11   20.20
   7  -2  -2  917.71   19.70
  -7   2   2  950.70   20.20
  -7   2   2  905.71   20.00
   6  -2  -2 1439.56   29.80
   6  -2  -2 1384.56   29.30
  -6   2   2 1451.65   29.80
  -6   2   2 1421.16   29.70
   5  -2  -2   18.30    1.60
   5  -2  -2   17.70    1.30
  -5   2   2   20.50    1.50
  -5   2   2   19.80    1.60
   4  -2  -2  292.57    6.90
   4  -2  -2  273.87    6.90
  -4   2   2  302.57    7.00
  -4   2   2  288.97    7.00
   3  -2  -2   17.20    1.20
   3  -2  -2   15.40    1.30
  -3   2   2   16.80    1.30
   2  -2  -2   29.20    1.50
  -2   2   2   29.10    1.50
   1  -2  -2  181.58    4.40
  -1   2   2  179.98    4.40
   0  -2  -2  680.03   14.00
   0   2   2  668.73   14.10
   0   2  -2  669.03   14.10
   1  -2   2 6487.45  157.98
  -1  -2  -2 6281.27  191.98
  -1   2  -2 6335.17  157.48
   2  -2   2 1930.21   38.30
   2  -2   2 1897.31   38.20
   3  -2   2  645.64   14.40
   3  -2   2  642.64   13.60
  -3  -2  -2  662.83   13.80
   3  -2   2  656.83   13.90
  -3   2  -2  668.03   14.10
  -3   2  -2  665.43   14.00
  -3   2  -2  652.93   13.60
   4  -2   2 1737.53   35.10
   4  -2   2 1704.33   35.70
   4  -2   2 1743.13   35.40
   4   2   2 1738.23   35.40
  -4   2  -2 1748.23   35.10
  -4   2  -2 1735.23   35.50
   5  -2   2  325.07    7.50
  -5  -2  -2  317.77    7.50
   5  -2   2  345.87    8.00
   5  -2   2  312.47    8.00
  -5   2  -2  338.97    7.90
   5   2   2  330.37    7.80
   6  -2   2 1385.76   29.10
   6  -2   2 1409.86   28.60
   6  -2   2 1340.67   29.00
  -6   2  -2 1404.96   28.90
   6   2   2 1362.26   28.80
   7  -2   2 1425.56   29.50
   7  -2   2 1394.06   29.90
   7  -2   2 1394.16   29.80
   7   2   2 1401.56   29.70
  -7   2  -2 1430.06   29.60
   8  -2   2   11.00    1.80
   8  -2   2   10.40    1.60
  -8  -2  -2   13.30    1.10
  -8   2  -2   13.40    1.60
   8   2   2   14.50    1.90
  -9  -2  -2  386.76    8.30
   9  -2   2  373.16    9.60
   9  -2   2  395.56   10.20
   9   2   2  362.66    9.80
  -9   2  -2  397.26    9.60
 -10  -2  -2  285.77    6.50
  10  -2   2  283.07    8.30
  10  -2   2  272.67    7.70
 -10   2  -2  285.57    7.80
  10   2   2  271.77    8.00
  11  -2   2   27.80    2.70
 -11  -2  -2   31.70    1.70
  11  -2   2   30.70    3.00
 -11   2  -2   29.20    2.50
  11   2   2   30.60    2.90
  12  -2   2   80.19    4.00
 -12  -2  -2   87.99    2.80
  12  -2   2   83.09    4.50
  12   2   2   80.09    4.20
 -12   2  -2   90.49    3.90
 -13  -2  -2   26.20    1.70
  13  -2   2   23.80    2.90
  13  -2   2   26.80    2.70
 -13   2  -2   25.70    2.50
  13   2   2   25.40    2.80
 -14  -2  -2  332.17    7.70
  14  -2   2  319.67   10.30
  14  -2   2  339.87    9.60
 -14   2  -2  336.87    9.00
  14   2   2  317.87    9.70
 -15  -2  -2  328.97    7.80
  15  -2   2  336.47   10.60
  15  -2   2  340.17    9.80
 -15   2  -2  329.77    9.10
  16  -2   2   53.29    4.60
 -16  -2  -2   54.69    2.50
  16   2   2   55.09    4.20
 -16   2  -2   51.49    3.40
  17  -2   2  180.08    6.80
 -17  -2  -2  171.48    4.90
  17  -2   2  168.38    7.70
 -17   2  -2  175.78    6.10
  17   2   2  171.98    6.90
  18  -2   2   16.60    3.40
  18  -2   2   17.70    3.00
  18   2   2   22.50    3.30
 -18   2  -2   18.50    2.40
  19  -2   2   39.10    4.60
  19  -2   2   44.90    4.20
 -19   2  -2   35.00    3.40
  19   2   2   42.10    4.20
  20  -2   2    3.20    2.40
  20  -2   2    2.60    2.70
 -20   2  -2    4.80    2.00
  20   2   2    8.20    3.10
  20   2   2    5.60    2.50
  21  -2   2    4.10    3.00
  21  -2   2    9.40    3.00
  21   2   2    7.80    2.90
  21   2   2    4.10    2.90
 -21   2  -2    6.00    2.20
  22  -2   2   19.50    3.40
  22  -2   2   15.30    3.70
 -22   2  -2   12.10    2.50
  22   2   2   16.00    3.40
  22   2   2   10.50    3.50
  23  -2   2   59.39    5.20
  23  -2   2   65.39    6.00
 -23   2  -2   59.19    4.50
  23   2   2   55.59    5.40
  23   2   2   51.39    5.90
  24  -2   2   -0.40    2.60
  24  -2   2    1.90    2.60
  24   2   2   -2.20    2.50
  24   2   2   -1.70    2.50
  25  -2   2   22.70    4.50
  25  -2   2   28.20    4.20
  25   2   2   25.70    4.60
  26  -2   2    7.10    3.60
  27  -2   2   18.40    5.30
  27   2   2   17.90    4.00
  28   3  -2    5.60    3.40
  27  -3  -2    4.60    2.90
  27   3  -2    1.00    3.10
  26  -3  -2   12.60    4.10
  26  -3  -2    9.50    3.00
  26   3  -2    6.80    3.50
  25  -3  -2    3.00    2.60
  25  -3  -2    2.90    3.20
  25   3  -2    3.70    3.10
  25   3  -2    3.50    2.50
  24  -3  -2   20.20    3.40
  24  -3  -2   16.20    3.80
  24   3  -2    9.50    3.10
  24   3  -2    8.10    3.40
  23  -3  -2  228.38   10.30
  23  -3  -2  232.18    8.40
  23   3  -2  228.78    8.60
  23   3  -2  236.88   10.30
  22  -3  -2   18.80    2.90
  22  -3  -2   10.70    3.30
  22   3  -2   14.60    3.50
  22   3  -2   11.50    2.80
  21  -3  -2    2.70    1.90
  21  -3  -2    1.80    2.10
  21   3  -2    4.50    2.70
  21   3  -2    7.00    2.30
  20  -3  -2   22.40    2.90
  20  -3  -2   18.90    3.60
  20  -3  -2   18.10    2.60
  20   3  -2   17.90    2.80
  20   3  -2   20.40    3.60
  19  -3  -2   72.69    5.70
  19  -3  -2   74.49    4.30
  19  -3  -2   64.39    4.10
  19   3  -2   70.09    4.40
  19   3  -2   81.29    5.70
  18  -3  -2   79.39    4.40
  18  -3  -2   77.09    4.20
  18  -3  -2   84.89    5.60
  18   3  -2   86.89    4.50
  17  -3  -2   13.90    2.90
  17  -3  -2    9.70    2.00
 -17   3   2   13.50    2.40
  17   3  -2   10.70    2.10
  16  -3  -2    9.30    2.50
  16  -3  -2    8.70    1.80
  16   3  -2   10.10    2.10
 -16   3   2   12.10    2.30
  15  -3  -2  181.98    7.30
  15  -3  -2  184.28    6.10
 -15   3   2  188.08    6.60
  14  -3  -2   41.80    2.90
  14  -3  -2   41.00    3.60
 -14   3   2   43.20    3.40
  13  -3  -2  164.28    6.40
  13  -3  -2  156.08    5.40
 -13   3   2  173.48    6.00
  12  -3  -2  384.26   10.20
  12  -3  -2  408.06   11.20
 -12   3   2  433.36   10.90
 -12   3   2  393.96   11.10
  11  -3  -2   23.00    2.60
  11  -3  -2   24.20    2.40
 -11   3   2   22.30    2.50
 -11   3   2   29.30    2.90
  10  -3  -2  351.26    9.60
  10  -3  -2  347.47    9.00
 -10   3   2  355.46   11.80
 -10   3   2  348.87    9.60
   9  -3  -2  151.98    6.00
   9  -3  -2  162.58    5.00
  -9   3   2  155.78    5.40
  -9   3   2  148.49    5.30
   8  -3  -2    3.60    1.10
   8  -3  -2    4.10    1.40
  -8   3   2    2.10    1.30
  -8   3   2    3.00    1.20
   7  -3  -2  342.87    8.50
   7  -3  -2  325.57    8.20
  -7   3   2  321.07    8.50
  -7   3   2  338.57    8.50
   6  -3  -2  165.28    4.70
   6  -3  -2  155.88    4.50
  -6   3   2  153.68    4.70
  -6   3   2  144.19    4.70
   5  -3  -2   69.49    2.70
   5  -3  -2   72.79    2.60
  -5   3   2   66.29    2.70
   5   3  -2   67.49    1.90
  -5   3   2   64.29    2.80
   4  -3  -2   86.79    3.00
  -4   3   2   88.19    3.50
   4   3  -2   93.99    2.50
  -4   3   2   92.99    3.20
  -3  -3   2 4848.21  136.69
  -3   3   2 5233.28  173.28
   3   3  -2 4990.90  139.69
  -2  -3   2 2216.78   64.89
  -2   3   2 2304.27  101.59
   2   3  -2 2327.67   66.69
  -1   3   2 2178.18   44.00
   0  -3  -2  506.65   10.70
   0  -3   2  525.15   11.30
   0  -3  -2  498.25   10.90
   0   3   2  492.15   10.90
   0   3  -2  489.55   11.00
   1  -3   2  128.39    3.80
  -1  -3  -2  125.59    3.20
  -1  -3  -2  126.89    3.40
  -1   3  -2  132.09    3.70
   1   3   2  126.09    3.50
  -2  -3  -2  117.69    3.00
   2  -3   2  110.59    3.60
  -2   3  -2  108.19    2.60
  -2   3  -2  112.69    3.50
  -2   3  -2  116.39    2.90
   2   3   2  101.49    3.10
  -3  -3  -2 1299.47   26.30
   3  -3   2 1278.77   27.20
   3  -3   2 1287.97   26.10
   3  -3   2 1291.77   26.30
  -3   3  -2 1335.07   27.10
  -3   3  -2 1304.57   26.50
  -3   3  -2 1274.27   26.10
   3   3   2 1269.67   26.60
  -4  -3  -2   60.49    2.10
   4  -3   2   59.89    2.70
   4  -3   2   60.19    2.00
   4  -3   2   63.49    2.20
   4   3   2   55.99    2.30
  -4   3  -2   64.79    2.70
   5  -3   2   45.50    2.50
   5  -3   2   46.60    2.20
   5  -3   2   48.50    2.20
  -5  -3  -2   50.19    2.00
  -5   3  -2   46.90    2.30
  -5   3  -2   52.39    2.50
   5   3   2   49.40    2.20
   6  -3   2  171.58    5.00
   6  -3   2  168.48    4.60
   6  -3   2  164.78    5.30
  -6   3  -2  172.58    5.20
  -6   3  -2  174.18    5.30
   6   3   2  171.58    4.90
   7  -3   2  176.48    5.30
   7  -3   2  170.68    4.90
   7  -3   2  166.18    5.50
   7   3   2  161.88    5.10
  -7   3  -2  172.98    5.50
   8  -3   2 1371.86   29.10
   8  -3   2 1351.66   28.90
   8  -3   2 1330.17   28.30
   8   3   2 1329.67   28.70
   9  -3   2  238.38    6.80
   9  -3   2  252.97    7.30
   9  -3   2  252.47    7.30
   9   3   2  236.18    7.10
  -9   3  -2  243.78    7.10
  10  -3   2  160.68    5.60
  10  -3   2  152.38    5.70
  10  -3   2  153.98    5.20
  10   3   2  157.48    5.50
 -10   3  -2  159.18    5.40
  11  -3   2  442.16   11.20
  11  -3   2  445.86   11.50
  11  -3   2  433.86   11.80
 -11   3  -2  462.95   11.40
  11   3   2  446.26   11.60
  12  -3   2   12.50    2.30
  12  -3   2   13.80    2.10
 -12   3  -2   18.20    2.10
  12   3   2   11.70    2.20
  13  -3   2   81.49    4.60
  13  -3   2   73.59    3.90
  13   3   2   69.49    4.10
 -13   3  -2   83.79    4.00
  14  -3   2   11.10    2.20
  14  -3   2   10.70    2.50
 -14   3  -2   10.60    1.90
  14   3   2   11.20    2.30
  15  -3   2   39.30    3.50
  15  -3   2   44.80    4.30
 -15   3  -2   40.40    3.30
  15   3   2   39.50    3.70
  16  -3   2   67.49    5.00
  16  -3   2   67.19    5.00
  16   3   2   71.99    4.60
 -16   3  -2   75.59    4.10
  17  -3   2   74.99    4.70
  17  -3   2   74.39    5.30
  17   3   2   77.29    5.00
 -17   3  -2   81.49    4.40
  18  -3   2   46.80    4.30
  18  -3   2   52.99    5.00
  18   3   2   47.40    4.40
 -18   3  -2   54.69    3.90
  19  -3   2  305.87    9.90
  19  -3   2  273.77   10.60
 -19   3  -2  291.57    9.10
  19   3   2  292.77   10.00
  20  -3   2   13.50    2.90
 -20   3  -2   11.30    2.40
  20   3   2    9.10    2.90
  21  -3   2   19.30    3.40
  21  -3   2   16.20    3.50
  21   3   2   21.40    3.50
 -21   3  -2   21.20    3.00
  22  -3   2   22.00    3.60
  22  -3   2   21.80    4.10
 -22   3  -2   19.60    3.00
  22   3   2   25.80    4.20
  23  -3   2   13.10    3.20
  23  -3   2   18.20    3.90
  23   3   2   16.80    3.60
  23   3   2   16.80    4.10
 -23   3  -2   16.90    3.10
  24  -3   2   13.70    3.10
  24  -3   2    8.40    3.00
 -24   3  -2    9.80    2.50
  24   3   2   11.70    3.90
  24   3   2   11.40    3.40
  25  -3   2   22.70    4.00
  25  -3   2   20.50    4.40
  25   3   2   25.40    4.70
  26  -3   2    2.40    2.90
  26   3   2   -2.00    2.80
  27   3   2    0.00    2.80
  28  -4  -2    6.90    4.60
  28   4  -2    2.40    3.70
  27  -4  -2   15.40    4.30
  26  -4  -2    8.70    2.80
  26  -4  -2   11.00    3.70
  26   4  -2   11.70    3.40
  25  -4  -2    1.20    2.50
  25  -4  -2    5.50    2.90
  25   4  -2    2.20    2.80
  25   4  -2    5.90    2.90
  24  -4  -2   37.40    4.10
  24  -4  -2   30.90    4.80
  24   4  -2   33.50    4.90
  24   4  -2   39.60    4.20
  23  -4  -2   -0.20    2.70
  23  -4  -2    2.10    2.20
  23   4  -2   -0.50    2.30
  23   4  -2    5.90    3.00
  22  -4  -2   16.50    3.90
  22  -4  -2   18.70    3.10
  22  -4  -2   21.40    3.00
  22   4  -2   13.10    3.60
  22   4  -2   21.80    3.10
  21  -4  -2   14.20    2.60
  21  -4  -2   11.80    2.60
  21   4  -2   12.60    3.40
  21   4  -2   11.50    2.70
  20  -4  -2    0.50    2.50
  20  -4  -2    1.50    2.00
  20   4  -2    2.10    2.00
  19  -4  -2  278.27    8.80
  19  -4  -2  285.67    8.90
  19  -4  -2  299.17   10.70
  19   4  -2  281.77    8.90
  18  -4  -2   48.30    3.80
  18  -4  -2   48.60    4.90
  18  -4  -2   50.19    3.80
 -18   4   2   53.99    4.40
  18   4  -2   47.00    3.70
  17  -4  -2   69.69    5.10
  17  -4  -2   58.59    3.90
 -17   4   2   66.39    4.50
  17   4  -2   61.89    4.00
  16  -4  -2   38.50    4.00
  16  -4  -2   31.40    3.20
  16   4  -2   32.90    3.10
 -16   4   2   34.40    3.50
  15  -4  -2  143.49    6.50
  15  -4  -2  148.09    5.60
  15   4  -2  145.09    5.50
 -15   4   2  153.58    6.20
  14  -4  -2   58.69    4.10
  14  -4  -2   56.09    3.50
 -14   4   2   58.19    4.00
  13  -4  -2  675.83   16.40
  13  -4  -2  685.03   17.30
 -13   4   2  733.13   17.20
 -13   4   2  691.93   17.30
  12  -4  -2  236.08    7.80
  12  -4  -2  228.78    7.20
 -12   4   2  258.07    7.90
 -12   4   2  240.98    7.70
  11  -4  -2   65.39    3.80
  11  -4  -2   60.59    3.50
 -11   4   2   69.19    3.80
 -11   4   2   56.19    3.70
  10  -4  -2    3.00    1.40
  10  -4  -2    6.70    1.80
 -10   4   2    4.10    1.60
 -10   4   2    7.00    1.80
   9  -4  -2   63.19    3.30
  -9   4   2   64.49    3.50
  -9   4   2   60.69    3.70
   8  -4  -2   86.39    3.70
   8  -4  -2   82.79    3.70
  -8   4   2   76.89    4.00
  -8   4   2   83.49    3.90
   7  -4  -2   71.39    3.30
   7  -4  -2   66.99    3.20
  -7   4   2   65.99    3.30
  -7   4   2   64.59    3.50
   6  -4  -2    9.40    1.40
   6  -4  -2    9.30    1.80
  -6   4   2    9.90    1.60
   6   4  -2   11.00    1.00
  -6   4   2    7.40    1.30
   5  -4  -2  226.08    6.20
   5  -4  -2  239.18    6.20
   5   4  -2  233.18    5.50
  -5   4   2  230.88    6.60
  -5   4   2  239.98    6.30
   4  -4  -2    6.40    1.00
   4  -4  -2    8.60    1.10
   4   4  -2    9.90    1.00
  -4   4   2    7.50    1.10
  -4   4   2   10.60    1.50
   3  -4  -2    5.60    0.90
   3  -4  -2    5.90    0.90
  -3   4   2    5.40    0.90
   3   4  -2    6.90    0.90
  -3   4   2    5.80    1.20
   2  -4  -2  437.26   10.10
   2  -4  -2  434.06    9.70
  -2   4   2  435.86   10.00
   2   4  -2  427.56    9.90
  -2   4   2  461.75   10.40
   1  -4  -2  169.38    4.70
   1  -4  -2  173.98    4.30
  -1  -4   2  180.08    4.80
  -1   4   2  179.58    4.80
  -1   4   2  162.08    4.50
   1   4  -2  169.88    4.70
   0  -4  -2   19.10    1.40
   0  -4  -2   22.00    1.20
   0  -4   2   21.20    1.60
   0   4  -2   18.90    1.50
   0   4   2   19.60    1.40
  -1  -4  -2  778.72   16.00
   1  -4   2  777.52   17.00
   1   4   2  760.12   16.90
  -1   4  -2  772.42   16.90
  -2  -4  -2    5.20    0.80
   2  -4   2    4.60    1.00
  -2  -4  -2    5.10    0.70
  -2   4  -2    3.70    1.00
  -2   4  -2    4.60    0.70
  -2   4  -2    5.20    0.50
   2   4   2    3.50    0.80
  -3  -4  -2   48.50    1.80
  -3  -4  -2   47.10    1.80
   3  -4   2   54.29    3.10
  -3   4  -2   46.00    1.90
   3   4   2   46.90    2.00
  -3   4  -2   42.50    2.50
   4  -4   2   28.90    2.60
  -4  -4  -2   24.00    1.40
   4  -4   2   22.50    1.40
  -4  -4  -2   21.20    1.30
   4  -4   2   23.80    1.20
  -4   4  -2   20.00    2.00
   4   4   2   22.90    1.60
  -5  -4  -2  341.37    7.50
   5  -4   2  332.27    7.90
   5  -4   2  335.97    7.60
   5   4   2  329.87    8.10
  -5   4  -2  334.17    8.20
  -5   4  -2  345.67    8.90
   6  -4   2   45.00    3.00
   6  -4   2   42.50    2.10
  -6  -4  -2   45.50    1.70
   6  -4   2   44.30    2.50
   6   4   2   44.00    2.50
  -6   4  -2   48.50    3.50
  -6   4  -2   42.80    2.60
   7  -4   2  236.98    7.30
   7  -4   2  248.88    6.80
   7  -4   2  249.38    6.40
  -7   4  -2  242.28    7.10
   7   4   2  251.27    6.80
  -7   4  -2  256.57    7.40
   8  -4   2 1068.89   23.50
   8  -4   2 1039.40   22.30
   8  -4   2 1058.59   22.90
  -8   4  -2 1011.60   23.20
  -8   4  -2 1066.29   23.30
   8   4   2 1045.40   22.90
   9  -4   2 1234.68   27.20
   9  -4   2 1191.18   26.10
   9   4   2 1219.08   26.70
  -9   4  -2 1280.07   27.10
  10  -4   2   48.00    3.30
  10  -4   2   43.60    2.70
  10  -4   2   44.00    3.20
  10   4   2   53.39    3.20
 -10   4  -2   43.00    3.10
  11  -4   2    2.40    1.50
  11  -4   2    0.00    1.30
  11  -4   2    3.50    1.50
  11   4   2    4.60    1.60
 -11   4  -2    2.90    1.50
  12  -4   2   69.99    4.10
  12  -4   2   68.39    3.60
  12  -4   2   64.49    4.00
 -12   4  -2   64.19    3.80
  12   4   2   60.59    3.80
  13  -4   2  204.08    7.20
  13  -4   2  197.38    6.50
  13   4   2  194.78    6.90
 -13   4  -2  184.08    6.60
  14  -4   2   24.00    3.10
  14  -4   2   27.10    2.80
  14   4   2   22.60    3.00
 -14   4  -2   23.20    2.60
  15  -4   2   74.99    4.30
  15  -4   2   71.39    4.90
  15   4   2   75.79    4.70
 -15   4  -2   71.09    4.20
  16  -4   2   35.40    3.50
  16  -4   2   30.40    3.70
  16   4   2   34.30    3.70
 -16   4  -2   34.40    3.50
  17  -4   2    1.80    2.40
  17  -4   2   -0.70    1.90
  17   4   2    1.40    2.20
 -17   4  -2   -0.80    1.80
  18  -4   2   73.59    5.50
  18  -4   2   87.79    5.10
  18   4   2   76.29    5.10
 -18   4  -2   81.09    4.70
  19  -4   2    3.10    2.30
  19  -4   2   -1.80    2.40
  19   4   2    0.80    2.30
 -19   4  -2   -0.90    1.90
  20  -4   2    0.80    2.20
  20  -4   2   -0.40    2.70
 -20   4  -2    1.60    1.90
  20   4   2   -1.50    2.40
  21  -4   2   88.79    6.50
  21  -4   2   76.29    5.30
 -21   4  -2   78.09    5.00
  21   4   2   83.59    5.80
  22  -4   2   27.20    3.70
  22  -4   2   24.20    4.20
 -22   4  -2   23.40    3.20
  22   4   2   18.70    3.50
  23  -4   2   13.90    3.70
  23  -4   2    7.60    2.70
  23   4   2   10.10    3.30
  23   4   2    8.40    3.30
 -23   4  -2    8.50    2.60
  24  -4   2   32.40    4.30
  24  -4   2   21.80    4.20
  24   4   2   21.40    4.60
 -24   4  -2   19.10    3.30
  25  -4   2    0.80    2.70
  25  -4   2    0.50    2.70
  25   4   2   -0.10    2.90
  26  -4   2   -0.80    2.90
  26   4   2    2.60    3.10
  28  -5  -2    6.70    4.90
  28   5  -2    0.40    2.90
  27  -5  -2   -0.70    2.70
  27   5  -2    3.40    3.20
  26  -5  -2    0.60    2.50
  26  -5  -2    2.40    3.20
  26   5  -2   -1.10    2.80
  25  -5  -2    4.80    2.80
  25  -5  -2    0.10    2.70
  25   5  -2   -0.30    2.70
  25   5  -2    2.60    2.70
  24  -5  -2    2.90    3.10
  24  -5  -2   10.20    2.50
  24   5  -2    9.30    3.50
  24   5  -2    9.70    3.00
  23  -5  -2   25.80    4.40
  23  -5  -2   31.90    3.60
  23  -5  -2   20.70    3.20
  23   5  -2   26.70    4.40
  22  -5  -2   62.49    5.70
  22  -5  -2   56.69    4.70
  22  -5  -2   48.00    4.40
  22   5  -2   49.80    4.40
  22   5  -2   60.89    5.70
  21  -5  -2   44.50    4.10
  21  -5  -2   43.50    4.10
  21   5  -2   49.70    4.20
  20  -5  -2  165.28    6.80
  20  -5  -2  169.38    8.20
  20  -5  -2  173.58    6.60
  20   5  -2  169.08    6.70
  19  -5  -2   27.50    3.00
  19  -5  -2   33.50    3.30
  19  -5  -2   34.70    4.30
 -19   5   2   28.70    3.60
  19   5  -2   33.10    3.50
  18  -5  -2   14.30    2.40
  18  -5  -2   13.90    3.20
  18   5  -2   11.10    2.30
 -18   5   2   11.70    2.80
  17  -5  -2  400.36   11.70
  17  -5  -2  379.86   10.90
  17  -5  -2  373.56   12.10
  17   5  -2  402.96   10.90
 -17   5   2  396.56   11.80
  16  -5  -2   15.10    2.50
  16  -5  -2   17.80    3.10
 -16   5   2   13.10    2.60
  15  -5  -2   95.09    5.30
  15  -5  -2   95.09    4.70
 -15   5   2   89.59    5.10
  15   5  -2   91.89    4.30
 -15   5   2   91.89    5.30
  14  -5  -2    0.00    1.40
  14  -5  -2   -0.10    1.70
 -14   5   2    0.20    1.70
 -14   5   2   -0.90    1.70
  14   5  -2    0.80    1.40
  13  -5  -2   20.50    2.80
  13  -5  -2   16.20    2.30
 -13   5   2   21.30    3.00
 -13   5   2   17.40    2.50
  12  -5  -2   43.10    3.40
  12  -5  -2   38.00    3.10
 -12   5   2   42.70    3.60
 -12   5   2   39.20    3.40
  11  -5  -2   75.39    3.90
  11  -5  -2   71.79    3.90
 -11   5   2   76.69    4.10
 -11   5   2   70.89    4.30
  10  -5  -2   37.10    3.00
  10  -5  -2   37.20    3.00
 -10   5   2   38.70    3.10
 -10   5   2   40.00    3.40
   9  -5  -2 1237.38   26.80
  -9   5   2 1255.57   26.90
  -9   5   2 1159.98   27.20
   8  -5  -2  663.43   15.10
   8  -5  -2  637.34   15.20
  -8   5   2  606.54   15.70
  -8   5   2  672.13   15.30
   7  -5  -2  165.68    5.30
   7  -5  -2  154.88    5.40
   7   5  -2  167.48    3.90
  -7   5   2  141.39    5.60
  -7   5   2  165.08    5.40
   6  -5  -2  281.07    7.70
   6  -5  -2  281.87    7.40
  -6   5   2  273.77    7.60
   6   5  -2  289.37    6.50
  -6   5   2  268.57    8.10
   5  -5  -2  346.27    9.00
   5  -5  -2  351.46    8.50
  -5   5   2  349.87    8.80
   5   5  -2  346.37    8.00
   4  -5  -2  184.78    5.00
   4  -5  -2  179.78    5.40
  -4   5   2  177.38    5.30
   4   5  -2  182.18    4.90
  -4   5   2  185.28    5.80
  -3  -5   2  235.58    6.00
   3  -5  -2  236.18    6.40
   3  -5  -2  233.08    5.80
  -3   5   2  232.98    6.20
   3   5  -2  234.28    6.10
  -2  -5   2   44.70    2.20
   2  -5  -2   42.60    2.30
   2  -5  -2   42.60    1.80
  -2   5   2   42.60    2.50
   2   5  -2   44.30    2.30
  -2   5   2   39.40    2.10
   1  -5  -2  453.85   10.70
   1  -5  -2  462.75    9.80
  -1  -5   2  475.75   10.80
  -1   5   2  449.46   10.40
  -1   5   2  475.05   10.90
   1   5  -2  433.86   10.80
   0  -5  -2   14.90    1.50
   0  -5   2   12.90    1.40
   0  -5  -2   12.90    1.00
   0   5  -2   15.80    1.70
   0   5   2   12.50    1.30
  -1  -5  -2   26.40    1.80
   1  -5   2   22.90    2.10
  -1  -5  -2   25.90    1.30
   1   5   2   25.20    1.70
  -1   5  -2   22.60    2.10
   2  -5   2 1294.77   28.50
  -2  -5  -2 1335.47   27.00
  -2  -5  -2 1303.47   27.50
   2   5   2 1354.56   27.60
  -2   5  -2 1333.57   28.50
  -2   5  -2 1361.56   27.10
  -3  -5  -2   13.60    1.20
  -3  -5  -2   16.40    1.50
   3  -5   2   19.50    2.10
   3   5   2   14.90    1.40
  -3   5  -2   14.80    1.30
  -3   5  -2   13.00    1.80
  -4  -5  -2  509.05   11.40
   4  -5   2  506.45   12.80
   4   5   2  519.65   11.80
  -4   5  -2  539.85   11.80
  -4   5  -2  546.75   12.90
   5  -5   2 1425.36   28.60
   5  -5   2 1395.36   28.30
  -5  -5  -2 1366.56   28.50
   5  -5   2 1329.77   30.20
  -5   5  -2 1458.15   30.30
   5   5   2 1368.86   29.10
  -5   5  -2 1421.06   29.30
  -6  -5  -2  195.18    4.80
   6  -5   2  194.68    6.50
   6  -5   2  198.88    5.40
  -6   5  -2  211.28    6.60
  -6   5  -2  202.18    5.80
   6   5   2  188.48    5.70
  -7  -5  -2   61.19    2.00
   7  -5   2   68.39    3.00
   7  -5   2   61.09    2.60
   7  -5   2   60.49    3.70
  -7   5  -2   64.99    3.70
   7   5   2   56.99    3.10
  -7   5  -2   59.79    3.20
   8  -5   2    3.10    1.10
   8  -5   2    2.80    1.60
   8  -5   2    3.10    1.30
  -8   5  -2    3.50    1.30
  -8   5  -2    4.00    1.70
   8   5   2    1.30    1.30
   9  -5   2  279.97    8.50
   9  -5   2  285.27    7.90
   9  -5   2  280.47    7.30
   9   5   2  286.27    8.10
  -9   5  -2  283.77    8.20
  -9   5  -2  285.67    8.40
  10  -5   2    3.50    1.50
  10  -5   2    5.90    1.80
  10  -5   2    3.40    1.30
  10   5   2    2.30    1.50
 -10   5  -2    5.00    1.70
  11  -5   2  210.88    6.40
  11  -5   2  219.78    7.10
  11  -5   2  211.38    7.30
  11   5   2  204.58    7.00
 -11   5  -2  230.58    7.30
  12  -5   2  339.67    9.80
  12  -5   2  331.67    9.00
  12  -5   2  331.47    9.90
  12   5   2  319.27    9.60
 -12   5  -2  340.27    9.70
  13  -5   2  239.88    8.10
  13  -5   2  248.28    7.50
  13  -5   2  255.97    8.40
 -13   5  -2  257.57    8.10
  13   5   2  234.98    8.00
  14  -5   2  106.39    5.50
  14  -5   2  109.49    5.00
 -14   5  -2  127.39    5.40
  15  -5   2   59.19    3.90
  15  -5   2   55.39    4.40
  15   5   2   58.49    4.20
 -15   5  -2   61.39    4.10
  16  -5   2   19.80    3.30
  16  -5   2   24.80    3.00
 -16   5  -2   18.90    2.80
  16   5   2   22.50    3.20
  17  -5   2  305.27    9.40
  17  -5   2  284.17   10.10
 -17   5  -2  302.87    9.60
  17   5   2  287.27    9.90
  18  -5   2   72.79    4.60
  18  -5   2   71.29    5.30
 -18   5  -2   67.59    4.70
  18   5   2   70.29    5.10
  19  -5   2   -0.50    2.00
  19  -5   2   -0.90    2.40
  19   5   2    2.40    2.50
 -19   5  -2   -1.30    1.90
  20  -5   2   40.60    4.90
  20  -5   2   42.00    4.00
  20   5   2   41.60    4.60
 -20   5  -2   43.90    4.20
  21  -5   2   24.40    4.00
  21  -5   2   34.70    3.80
  21   5   2   24.70    4.10
 -21   5  -2   31.40    3.80
  22  -5   2    2.80    2.40
  22  -5   2    3.90    2.80
  22   5   2    0.80    2.60
 -22   5  -2    2.50    2.50
  23  -5   2    0.90    2.50
  23  -5   2    5.70    2.60
 -23   5  -2    0.40    2.30
  23   5   2    0.20    2.80
  24  -5   2   -0.60    2.70
 -24   5  -2    5.40    2.60
  25  -5   2   44.90    5.00
  25  -5   2   52.29    5.90
 -25   5  -2   42.40    4.60
  26  -5   2   11.20    3.70
  26   5   2   11.90    3.90
  27  -6  -2   17.00    4.10
  27   6  -2   19.00    4.40
  26  -6  -2  106.49    7.80
  26  -6  -2  110.19    6.40
  26   6  -2  117.19    8.20
  25  -6  -2   32.70    4.90
  25  -6  -2   31.80    4.00
  25   6  -2   25.80    4.50
  24  -6  -2   31.50    3.90
  24  -6  -2   30.80    4.50
  24   6  -2   41.50    5.40
  24   6  -2   37.00    4.40
  23  -6  -2   39.10    3.90
  23  -6  -2   37.00    3.90
  23  -6  -2   26.90    4.30
  23   6  -2   40.20    4.30
  22  -6  -2   22.70    3.40
  22  -6  -2   24.80    3.30
  22  -6  -2   21.80    3.90
  22   6  -2   19.20    3.30
  21  -6  -2   83.19    4.70
  21   6  -2   78.49    5.10
  20  -6  -2    5.00    2.30
  20  -6  -2    1.60    2.70
  20  -6  -2    1.10    1.90
 -20   6   2    4.30    2.50
  20   6  -2    2.60    1.90
  19  -6  -2    2.60    2.00
  19  -6  -2    5.20    2.60
  19  -6  -2    3.60    1.90
 -19   6   2    5.00    2.50
  19   6  -2    6.00    2.00
  18  -6  -2   84.19    5.60
  18  -6  -2   74.59    4.70
  18  -6  -2   81.99    4.50
  18   6  -2   75.69    4.50
 -18   6   2   86.59    5.60
  17  -6  -2   97.19    5.10
  17  -6  -2   96.79    4.70
  17  -6  -2   92.59    5.70
 -17   6   2  100.99    5.80
  17   6  -2   90.89    4.80
  16  -6  -2  234.28    7.30
  16  -6  -2  238.28    8.80
  16  -6  -2  224.08    8.90
  16   6  -2  238.78    7.70
 -16   6   2  246.88    8.90
 -16   6   2  250.97    9.10
  15  -6  -2  332.57    9.00
  15  -6  -2  325.27   10.40
  15  -6  -2  317.17    9.70
  15   6  -2  326.87    9.20
 -15   6   2  338.37   10.60
 -15   6   2  301.07   12.40
  14  -6  -2   29.60    3.50
  14  -6  -2   31.00    3.20
 -14   6   2   28.50    3.30
 -14   6   2   29.80    3.50
  14   6  -2   28.80    2.80
  13  -6  -2  953.20   22.50
  13  -6  -2  936.31   22.20
 -13   6   2  976.40   23.10
  13   6  -2  964.20   21.40
 -13   6   2  954.30   22.80
  12  -6  -2   55.79    3.70
  12  -6  -2   62.59    3.90
  12   6  -2   59.69    3.30
 -12   6   2   55.69    3.90
 -12   6   2   58.19    4.20
  11  -6  -2  139.89    5.50
  11  -6  -2  138.39    5.50
 -11   6   2  136.29    6.00
 -11   6   2  135.39    5.50
  11   6  -2  143.99    4.80
  10  -6  -2   85.89    4.10
  10  -6  -2   89.69    4.40
 -10   6   2   83.99    4.70
 -10   6   2   75.29    4.10
   9  -6  -2   95.39    4.80
  -9   6   2   95.89    4.80
  -9   6   2   91.89    4.30
   8  -6  -2  129.29    5.10
   8  -6  -2  128.09    4.60
  -8   6   2  123.69    4.90
   8   6  -2  129.09    3.30
  -8   6   2  103.29    5.20
   7  -6  -2    9.60    1.60
   7  -6  -2   10.00    2.00
  -7   6   2    7.60    1.80
  -7   6   2    9.10    1.80
   7   6  -2    9.60    1.10
   6  -6  -2  148.39    4.60
   6  -6  -2  133.39    5.10
   6   6  -2  147.79    4.00
  -6   6   2  134.49    4.80
  -6   6   2  124.89    5.40
   5  -6  -2 1721.03   37.00
   5  -6  -2 1786.42   36.10
   5   6  -2 1763.22   35.90
  -5   6   2 1755.02   36.60
  -5   6   2 1700.73   37.40
   4  -6  -2 1831.92   37.10
   4  -6  -2 1797.42   38.20
  -4   6   2 1800.62   38.60
   4   6  -2 1843.92   37.40
  -4   6   2 1791.72   37.80
   3  -6  -2  127.29    4.60
  -3  -6   2  129.59    4.10
   3  -6  -2  118.79    3.50
  -3   6   2  125.59    4.80
  -3   6   2  121.39    4.20
   3   6  -2  123.79    4.20
   2  -6  -2  768.42   17.50
   2  -6  -2  782.72   16.30
  -2  -6   2  793.82   17.30
  -2   6   2  770.22   17.20
   2   6  -2  759.82   17.30
  -2   6   2  813.62   18.10
   1  -6  -2  486.85   10.40
   1  -6  -2  472.35   11.60
  -1  -6   2  495.55   11.70
  -1   6   2  483.65   11.30
   1   6  -2  479.95   11.80
  -1   6   2  520.95   12.00
   0  -6  -2 1528.65   32.50
   0  -6  -2 1558.14   31.20
   0  -6   2 1559.54   32.90
   0   6   2 1621.64   32.70
   0   6   2 1531.25   32.20
   0   6  -2 1504.55   32.90
  -1  -6  -2  747.73   15.30
   1  -6   2  737.43   17.10
  -1  -6  -2  718.43   16.40
   1   6   2  765.22   16.30
  -1   6  -2  744.03   15.30
  -2  -6  -2   90.99    2.70
  -2  -6  -2   90.89    3.40
  -2   6  -2   96.89    2.90
  -2   6  -2   93.59    4.20
   2   6   2   97.39    3.40
   3  -6   2   23.70    2.40
  -3  -6  -2   24.20    2.00
  -3   6  -2   23.70    1.70
  -3   6  -2   22.90    2.40
   3   6   2   23.50    2.00
  -4  -6  -2    9.70    1.40
   4  -6   2    6.60    1.50
   4   6   2    5.30    1.30
  -4   6  -2    8.60    1.70
  -4   6  -2   10.40    1.40
  -5  -6  -2    3.30    1.00
   5  -6   2    3.20    1.70
  -5   6  -2    1.00    1.60
   5   6   2    5.10    1.30
  -5   6  -2    1.70    1.20
   6  -6   2 1150.08   24.30
   6  -6   2 1219.88   24.70
   6  -6   2 1153.48   26.70
  -6  -6  -2 1262.67   24.90
  -6   6  -2 1205.38   26.60
   6   6   2 1168.58   25.50
  -6   6  -2 1182.88   25.60
   7  -6   2    7.90    1.10
   7  -6   2    5.80    1.80
  -7  -6  -2    8.40    1.10
   7  -6   2    7.20    1.40
  -7   6  -2    6.00    1.50
   7   6   2    7.30    1.50
  -7   6  -2    8.30    2.20
   8  -6   2 1007.10   21.30
  -8  -6  -2 1006.40   20.70
   8  -6   2  993.30   21.80
   8  -6   2 1044.10   23.50
   8   6   2  983.40   22.20
  -8   6  -2 1031.10   23.20
  -8   6  -2  997.70   22.50
   9  -6   2  280.27    7.80
   9  -6   2  286.47    7.30
   9  -6   2  305.87    9.10
  -9   6  -2  289.57    8.70
  -9   6  -2  274.87    8.30
   9   6   2  274.87    8.00
  10  -6   2  364.76    9.30
  10  -6   2  401.26   11.00
  10  -6   2  369.76   12.50
 -10   6  -2  370.66   10.50
 -10   6  -2  388.36   10.80
  10   6   2  368.66   10.10
  11  -6   2  254.57    7.70
  11  -6   2  242.88    6.90
  11  -6   2  252.07    8.30
 -11   6  -2  245.68    8.10
 -11   6  -2  257.27    8.20
  11   6   2  245.18    7.80
  12  -6   2   35.40    3.60
  12  -6   2   32.70    3.20
  12  -6   2   35.60    2.80
 -12   6  -2   39.70    3.60
  12   6   2   35.70    3.40
  13  -6   2  276.87    8.80
  13  -6   2  297.47    9.30
  13  -6   2  275.57    8.00
  13   6   2  261.07    8.70
 -13   6  -2  283.47    9.00
  14  -6   2  189.58    7.20
  14  -6   2  196.98    6.50
  14   6   2  189.88    7.20
 -14   6  -2  184.68    7.10
  15  -6   2   11.30    2.20
  15  -6   2   10.00    2.60
 -15   6  -2    9.40    2.40
  15   6   2   13.20    2.80
  16  -6   2   53.39    4.60
  16  -6   2   48.50    3.80
 -16   6  -2   54.29    4.40
  16   6   2   51.09    4.40
  17  -6   2  273.27    9.60
  17   6   2  264.17    9.40
 -17   6  -2  258.77    9.00
  18  -6   2   -0.20    1.70
  18  -6   2    0.40    2.10
 -18   6  -2   -1.00    1.80
  18   6   2   -1.60    2.40
  19  -6   2   82.99    5.00
  19  -6   2   65.99    5.30
  19   6   2   78.89    5.60
 -19   6  -2   66.19    5.00
  20  -6   2   -1.60    2.40
  20  -6   2    3.10    2.30
 -20   6  -2    2.50    2.30
  20   6   2    5.80    2.90
  21  -6   2  289.37    9.80
  21  -6   2  291.67   11.00
  21   6   2  278.07   13.50
 -21   6  -2  278.77   10.00
  22  -6   2   44.70    4.40
  22  -6   2   41.70    4.90
 -22   6  -2   37.90    4.30
  22   6   2   40.80    4.80
  23  -6   2   13.00    3.10
  23  -6   2   16.10    3.50
 -23   6  -2   17.40    3.50
  23   6   2   13.30    3.90
  24  -6   2   38.60    5.30
  24  -6   2   36.00    4.80
 -24   6  -2   34.00    4.40
  25  -6   2    2.70    2.90
  25  -6   2    0.50    2.80
 -25   6  -2    5.30    2.60
  26  -6   2    7.30    3.00
  26  -6   2    7.10    3.60
  26   6   2    3.80    3.30
  27   7  -2   11.40    3.80
  26  -7  -2    7.30    2.80
  26  -7  -2    2.60    2.90
  26   7  -2   11.30    6.70
  25  -7  -2    0.00    2.70
  25   7  -2   -2.10    3.00
  24  -7  -2   19.90    3.30
  24  -7  -2   14.80    3.50
  24   7  -2   19.30    3.60
  23  -7  -2    2.10    2.40
  23  -7  -2   10.40    3.50
  23  -7  -2    4.00    2.40
  23   7  -2    4.70    2.60
  22  -7  -2  148.09    7.10
  22  -7  -2  152.38    7.90
  22  -7  -2  152.58    6.60
  22   7  -2  144.79    7.00
  21  -7  -2   56.49    4.80
  21  -7  -2   61.89    4.50
  21  -7  -2   57.69    5.20
  21   7  -2   56.79    4.80
  20  -7  -2   67.09    4.90
  20  -7  -2   65.59    5.30
  20  -7  -2   64.39    4.30
  20   7  -2   70.49    4.70
  19  -7  -2  172.88    6.40
  19  -7  -2  175.28    8.00
  19  -7  -2  167.68    7.10
 -19   7   2  168.68    7.90
  19   7  -2  172.38    7.00
  18  -7  -2   83.79    5.60
  18  -7  -2   80.09    4.30
  18  -7  -2   81.79    5.00
 -18   7   2   86.09    5.80
  18   7  -2   84.59    4.90
  17  -7  -2  502.35   12.90
  17  -7  -2  509.75   14.10
  17  -7  -2  500.75   14.60
 -17   7   2  508.35   15.00
 -17   7   2  547.65   15.30
  17   7  -2  505.35   13.50
  16  -7  -2  132.19    6.20
  16  -7  -2  142.69    5.40
  16  -7  -2  135.29    6.50
 -16   7   2  128.09    6.80
  16   7  -2  139.19    5.70
 -16   7   2  132.69    6.70
  15  -7  -2   25.30    3.10
  15  -7  -2   30.90    3.60
  15  -7  -2   30.20    2.80
  15   7  -2   31.00    3.10
 -15   7   2   28.40    3.60
 -15   7   2   29.30    3.90
  14  -7  -2  146.09    6.30
  14  -7  -2  141.99    6.30
  14  -7  -2  153.18    5.30
 -14   7   2  141.99    6.50
  14   7  -2  150.18    5.60
 -14   7   2  156.18    7.10
  13  -7  -2  203.98    7.30
  13  -7  -2  188.58    7.10
 -13   7   2  194.98    7.40
  13   7  -2  189.48    6.30
 -13   7   2  210.18    8.10
  12  -7  -2   46.20    3.60
  12  -7  -2   49.60    3.80
 -12   7   2   45.20    4.30
  12   7  -2   48.70    3.10
 -12   7   2   47.10    3.80
  11  -7  -2  255.77    7.80
  11  -7  -2  228.78    7.90
  11   7  -2  261.07    7.10
 -11   7   2  248.38    8.10
 -11   7   2  244.68    8.70
  10  -7  -2  228.98    7.60
  10  -7  -2  220.68    6.90
 -10   7   2  220.38    8.10
 -10   7   2  212.88    7.20
  10   7  -2  224.68    6.40
   9  -7  -2  975.50   21.20
   9  -7  -2  924.71   21.90
   9   7  -2  944.11   20.40
  -9   7   2  940.31   21.60
  -9   7   2  921.31   22.60
   8  -7  -2  423.46   11.60
   8  -7  -2  433.56   10.60
   8   7  -2  428.66    9.50
  -8   7   2  437.86   11.20
   8   7  -2  431.66   10.00
  -8   7   2  393.36   11.90
   7  -7  -2  645.64   14.30
   7  -7  -2  623.04   15.30
  -7   7   2  631.54   15.00
   7   7  -2  620.94   13.70
  -7   7   2  571.24   15.70
   7   7  -2  629.94   13.50
   6  -7  -2  936.51   19.90
   6  -7  -2  945.91   21.30
   6   7  -2  917.51   19.60
  -6   7   2  911.51   20.70
   6   7  -2  914.51   19.40
  -6   7   2  911.21   21.80
   5  -7  -2   50.19    3.40
   5  -7  -2   44.90    2.30
  -5   7   2   41.80    3.40
   5   7  -2   49.40    2.50
  -5   7   2   51.79    3.00
   5   7  -2   44.00    2.00
   4  -7  -2  616.74   13.30
  -4  -7   2  616.44   14.10
   4  -7  -2  610.44   14.90
   4   7  -2  617.34   13.00
  -4   7   2  617.24   15.30
   4   7  -2  629.14   14.10
  -4   7   2  623.94   14.40
   3  -7  -2    8.00    1.70
   3  -7  -2   10.50    1.10
  -3  -7   2   11.00    1.60
   3   7  -2   13.10    1.90
  -3   7   2   10.60    1.70
   3   7  -2   11.80    1.00
  -3   7   2    8.90    1.90
   2  -7  -2   16.50    2.20
  -2  -7   2   15.20    2.00
   2  -7  -2   12.20    1.00
   2   7  -2   15.30    2.00
  -2   7   2   13.40    1.80
   2   7  -2   12.30    0.90
  -2   7   2   14.40    2.20
   1  -7  -2   49.90    3.10
  -1  -7   2   48.50    3.10
   1  -7  -2   46.40    1.50
  -1   7   2   49.20    3.20
   1   7  -2   45.70    3.10
  -1   7   2   49.90    2.70
   0  -7   2  346.17    9.30
   0  -7  -2  344.17    7.30
   0  -7  -2  338.07    9.00
   0   7   2  353.96   10.00
   0   7   2  344.87    8.60
   0   7  -2  340.17    7.50
   0   7  -2  348.47    9.30
   1  -7   2  129.09    5.00
  -1  -7  -2  120.59    4.40
  -1   7  -2  121.69    4.80
   1   7   2  118.59    4.10
  -1   7  -2  121.79    3.40
  -2  -7  -2  544.75   12.80
   2  -7   2  540.55   13.70
  -2   7  -2  544.95   13.60
   2   7   2  543.15   12.60
  -2   7  -2  556.94   12.00
   3  -7   2  181.78    6.40
  -3  -7  -2  191.68    5.60
  -3   7  -2  178.38    5.00
  -3   7  -2  186.08    6.50
   3   7   2  179.18    5.40
  -4  -7  -2 3550.64   71.19
   4  -7   2 3413.06   72.69
  -4   7  -2 3528.95   71.09
  -4   7  -2 3662.23   72.79
   4   7   2 3443.26   71.29
  -5  -7  -2  870.41   18.60
   5  -7   2  833.32   20.20
  -5   7  -2  859.81   18.90
   5   7   2  833.02   18.90
  -5   7  -2  893.31   20.30
  -6  -7  -2   45.40    2.30
   6  -7   2   39.60    3.30
   6   7   2   46.00    2.70
  -6   7  -2   42.80    2.70
  -6   7  -2   41.40    3.40
   7  -7   2  164.48    4.20
   7  -7   2  164.98    6.40
  -7  -7  -2  169.98    4.60
   7  -7   2  167.88    4.50
   7   7   2  166.98    5.40
  -7   7  -2  166.98    6.30
  -7   7  -2  169.28    5.50
   8  -7   2  468.85   12.70
   8  -7   2  456.05   10.20
  -8  -7  -2  448.16   10.10
   8  -7   2  462.65   10.70
  -8   7  -2  476.05   12.60
  -8   7  -2  449.56   11.60
   8   7   2  445.76   11.40
   9  -7   2  194.68    5.50
   9  -7   2  208.78    7.50
   9  -7   2  194.98    5.90
  -9   7  -2  208.28    6.90
   9   7   2  210.28    6.60
  -9   7  -2  216.98    7.40
  10  -7   2   61.59    3.40
  10  -7   2   63.59    2.90
  10  -7   2   57.19    4.20
  10   7   2   57.69    3.70
 -10   7  -2   63.19    3.90
 -10   7  -2   68.89    4.40
  11  -7   2   12.50    2.10
  11  -7   2   11.00    2.40
  11  -7   2   13.40    1.80
 -11   7  -2   11.10    2.30
 -11   7  -2    7.90    2.40
  11   7   2   11.50    2.30
  12  -7   2  595.94   14.70
  12  -7   2  587.84   13.90
  12   7   2  590.34   15.10
 -12   7  -2  591.94   15.50
 -12   7  -2  594.44   15.50
  13  -7   2  191.78    6.30
  13  -7   2  220.68    8.00
  13  -7   2  197.08    7.00
 -13   7  -2  210.08    7.70
  14  -7   2   72.29    3.90
  14  -7   2   73.59    5.10
  14  -7   2   77.89    4.60
 -14   7  -2   86.09    5.10
  14   7   2   70.69    4.80
  15  -7   2  427.16   12.20
  15  -7   2  438.76   12.90
  15  -7   2  414.56   11.20
  15   7   2  407.96   12.40
 -15   7  -2  428.86   12.40
  16  -7   2    6.80    2.40
  16  -7   2    7.80    2.10
 -16   7  -2    6.90    2.50
  16   7   2   11.20    2.80
  17  -7   2  195.68    8.00
  17  -7   2  206.18    7.30
  17   7   2  202.98    8.20
 -17   7  -2  205.88    8.10
  18  -7   2   40.40    3.70
  18  -7   2   41.20    4.40
 -18   7  -2   38.40    4.20
  18   7   2   42.10    4.50
  19  -7   2   64.89    5.30
  19  -7   2   71.59    4.70
  19   7   2   78.49    5.70
 -19   7  -2   73.09    5.40
  20  -7   2   14.30    2.80
  20  -7   2   16.50    3.50
 -20   7  -2   16.20    3.30
  20   7   2   18.50    3.30
  21  -7   2    2.30    2.40
  21   7   2   -1.60    2.40
 -21   7  -2    3.50    2.30
  22  -7   2   -2.10    2.10
  22  -7   2    2.10    2.60
 -22   7  -2   -1.10    2.30
  22   7   2    0.90    2.70
  23  -7   2   32.60    4.10
  23  -7   2   31.80    4.60
 -23   7  -2   25.30    4.00
  24  -7   2    4.70    3.20
  24  -7   2    4.20    2.60
 -24   7  -2    2.30    2.40
  25  -7   2   53.09    6.00
  25  -7   2   66.29    5.60
 -25   7  -2   52.09    5.50
  26  -8  -2  144.09    8.50
  26  -8  -2  148.89    7.30
  26   8  -2  149.88    9.20
  25  -8  -2   17.20    4.10
  24  -8  -2   36.60    5.00
  24  -8  -2   40.70    4.20
  23  -8  -2   55.69    5.80
  23  -8  -2   52.39    4.50
  23   8  -2   65.09    5.20
  22  -8  -2   48.00    4.60
  22  -8  -2   45.40    5.30
  22  -8  -2   38.50    3.90
  22   8  -2   44.70    5.30
  21  -8  -2   14.00    3.10
  21  -8  -2   24.80    3.90
  21  -8  -2   28.60    3.30
  21   8  -2   25.10    3.50
  20  -8  -2    1.90    2.20
  20  -8  -2    4.20    2.00
  20  -8  -2    0.60    2.50
 -20   8   2    2.30    2.50
  20   8  -2    2.50    2.20
  19  -8  -2   39.50    3.50
  19  -8  -2   33.40    4.00
  19  -8  -2   38.50    4.40
  19   8  -2   33.90    3.70
 -19   8   2   27.40    3.70
  18  -8  -2   64.69    4.50
  18  -8  -2   53.99    4.70
  18  -8  -2   55.19    4.80
 -18   8   2   54.79    5.20
  18   8  -2   63.69    4.40
  17  -8  -2   43.70    4.30
  17  -8  -2   42.40    3.40
  17  -8  -2   50.29    4.30
  17   8  -2   44.90    3.90
 -17   8   2   39.70    4.70
 -17   8   2   46.40    4.70
  16  -8  -2    7.70    2.10
  16  -8  -2    6.40    2.40
  16  -8  -2    8.00    2.30
 -16   8   2    5.70    3.00
 -16   8   2    9.90    2.90
  16   8  -2    8.40    2.30
  15  -8  -2  608.34   14.40
  15  -8  -2  595.84   15.90
  15  -8  -2  605.74   16.00
 -15   8   2  612.24   17.10
 -15   8   2  590.44   16.40
  14  -8  -2   29.30    3.40
  14  -8  -2   34.10    2.80
  14  -8  -2   30.50    3.40
 -14   8   2   21.90    3.10
  14   8  -2   30.00    3.00
 -14   8   2   34.50    3.70
  13  -8  -2  441.66   12.40
  13  -8  -2  467.05   13.00
  13  -8  -2  473.15   11.30
  13   8  -2  470.95   11.90
 -13   8   2  470.85   14.00
 -13   8   2  464.75   13.20
  12  -8  -2  332.27   10.30
  12  -8  -2  347.17    8.70
  12  -8  -2  324.17    9.70
 -12   8   2  334.67   10.30
 -12   8   2  358.26   11.40
  12   8  -2  342.07    9.20
  11  -8  -2  227.28    8.90
  11  -8  -2  228.78    6.20
  11  -8  -2  215.78    7.10
  11   8  -2  218.18    6.60
 -11   8   2  217.98    7.70
 -11   8   2  201.18    8.30
  10  -8  -2   14.80    2.50
  10   8  -2   16.60    2.00
 -10   8   2   11.90    2.90
 -10   8   2   23.20    2.70
   9  -8  -2    7.40    1.70
   9  -8  -2    3.90    1.60
  -9   8   2    5.80    1.80
  -9   8   2    5.50    2.10
   9   8  -2    7.90    1.40
   8  -8  -2  310.37    9.60
   8  -8  -2  326.17    8.30
  -8   8   2  297.57   10.00
   8   8  -2  322.67    8.00
  -8   8   2  322.67    9.20
   8   8  -2  333.47    7.80
   7  -8  -2   19.10    2.60
   7  -8  -2   22.30    2.00
   7   8  -2   23.70    1.90
  -7   8   2   18.30    2.80
   7   8  -2   18.70    1.80
  -7   8   2   22.40    2.50
   6  -8  -2  340.57    8.00
   6  -8  -2  356.26   10.00
   6   8  -2  335.97    7.90
   6   8  -2  320.77    8.30
  -6   8   2  345.47    9.30
  -6   8   2  327.77   10.20
   5  -8  -2  679.13   14.30
   5  -8  -2  685.23   16.50
  -5   8   2  666.83   16.90
   5   8  -2  658.53   15.10
  -5   8   2  676.43   15.80
   5   8  -2  661.53   14.30
  -4  -8   2 1558.04   32.20
   4  -8  -2 1530.15   33.20
   4   8  -2 1480.75   31.30
  -4   8   2 1552.24   32.60
  -4   8   2 1531.55   33.70
   4   8  -2 1470.75   33.60
   3  -8  -2  475.05   12.60
  -3  -8   2  511.05   12.10
   3   8  -2  484.95   10.50
   3   8  -2  475.45   11.90
  -3   8   2  496.55   12.10
  -3   8   2  523.05   13.10
  -2  -8   2  525.45   12.50
   2  -8  -2  483.95   12.70
   2   8  -2  509.65   12.40
   2   8  -2  486.05   10.70
  -2   8   2  504.45   12.20
  -2   8   2  524.45   13.20
   1  -8  -2  103.49    4.50
  -1  -8   2  103.99    4.40
   1   8  -2   97.19    2.90
  -1   8   2   97.99    4.00
   1   8  -2   99.59    4.30
  -1   8   2  103.89    4.60
   0  -8  -2 2676.53   56.19
   0  -8   2 2738.93   56.49
   0   8  -2 2678.43   56.29
   0   8  -2 2723.13   54.39
   0   8   2 2748.63   56.29
   0   8   2 2690.43   55.59
   1  -8   2   74.29    4.00
  -1  -8  -2   74.79    3.70
  -1   8  -2   68.09    2.60
  -1   8  -2   80.09    4.10
   1   8   2   73.49    3.30
   2  -8   2   33.30    3.30
  -2  -8  -2   31.40    2.60
  -2   8  -2   21.80    2.60
   2   8   2   30.50    2.40
  -2   8  -2   25.80    2.40
  -3  -8  -2  106.69    4.10
   3  -8   2   97.09    4.80
   3   8   2  107.99    4.00
  -3   8  -2   96.99    4.80
  -3   8  -2  101.89    3.50
  -4  -8  -2  444.06   10.80
   4  -8   2  443.16   12.20
  -4   8  -2  444.36   12.00
   4   8   2  441.46   10.80
  -4   8  -2  431.96   10.50
   5  -8   2   93.29    4.80
  -5  -8  -2   83.89    3.50
  -5   8  -2   86.59    3.60
  -5   8  -2   92.19    4.70
   5   8   2   83.59    3.70
   6  -8   2  162.98    6.50
  -6  -8  -2  161.18    4.90
  -6   8  -2  171.48    6.50
   6   8   2  161.68    5.30
  -6   8  -2  162.98    5.30
   7  -8   2    2.80    1.80
  -7  -8  -2    2.60    1.10
   7   8   2    1.10    1.40
  -7   8  -2    2.40    1.90
  -7   8  -2    1.90    1.30
   8  -8   2 1167.98   26.90
  -8  -8  -2 1140.79   24.00
  -8   8  -2 1119.29   25.50
  -8   8  -2 1194.08   26.80
   8   8   2 1140.59   25.40
   9  -8   2  266.47    6.80
   9  -8   2  272.37    9.10
  -9   8  -2  275.87    9.00
  -9   8  -2  264.47    8.20
   9   8   2  258.37    8.00
  10  -8   2  107.69    4.00
  10  -8   2  104.59    3.60
  10  -8   2  109.59    5.90
 -10   8  -2  106.09    5.00
 -10   8  -2  105.89    5.50
  10   8   2  105.99    4.90
  11  -8   2  627.04   14.80
  11  -8   2  642.14   16.80
  11  -8   2  635.74   14.20
 -11   8  -2  631.54   16.40
 -11   8  -2  608.64   15.90
  11   8   2  611.54   15.70
  12  -8   2  104.89    4.60
  12  -8   2  103.59    4.00
  12  -8   2  110.19    6.00
 -12   8  -2  110.79    5.50
  12   8   2  102.09    5.20
 -12   8  -2  104.79    5.70
  13  -8   2  267.27    8.30
  13  -8   2  280.97    9.70
  13  -8   2  269.97    7.60
  13   8   2  264.97    8.90
 -13   8  -2  272.77    9.40
  14  -8   2   20.60    2.50
  14  -8   2   20.80    2.80
  14  -8   2   18.70    3.20
  14   8   2   21.00    3.20
 -14   8  -2   15.20    2.90
  15  -8   2   92.09    5.90
  15  -8   2  100.39    5.30
  15  -8   2  101.69    4.60
 -15   8  -2   95.89    5.80
  15   8   2   99.99    5.60
  16  -8   2  175.08    6.30
  16  -8   2  179.38    7.10
  16   8   2  174.68    7.60
 -16   8  -2  163.18    7.60
  17  -8   2   66.99    4.70
  17  -8   2   60.59    4.10
  17   8   2   70.59    5.30
 -17   8  -2   62.69    5.00
  18  -8   2    5.10    2.40
  18  -8   2    3.30    2.20
 -18   8  -2    3.20    2.50
  18   8   2    0.70    2.40
  19  -8   2  128.89    5.90
  19  -8   2  122.19    6.50
  19   8   2  108.69    6.80
 -19   8  -2  116.29    6.60
  20  -8   2   16.30    2.90
  20  -8   2   13.90    3.20
 -20   8  -2   15.40    3.30
  20   8   2   14.40    4.00
  21  -8   2  127.69    7.10
  21  -8   2  134.39    6.30
 -21   8  -2  123.19    7.00
  21   8   2  148.79    8.00
  22  -8   2  100.69    5.80
  22  -8   2   93.69    6.60
  22   8   2  122.69   11.40
 -22   8  -2   90.19    6.40
  23  -8   2   40.70    4.40
  23  -8   2   30.60    4.40
 -23   8  -2   26.40    4.30
  24  -8   2   15.30    3.20
  24  -8   2    8.60    3.10
 -24   8  -2    7.80    3.20
  25  -9  -2    4.90    2.80
  25  -9  -2    8.50    2.70
  24  -9  -2    8.00    3.20
  24  -9  -2    6.70    2.40
  23  -9  -2    4.10    2.10
  23  -9  -2    3.10    2.40
  23  -9  -2    1.30    2.60
  23   9  -2    2.40    2.60
  22  -9  -2  113.39    8.80
  22  -9  -2  111.49    5.70
  22  -9  -2   97.29    6.50
  22   9  -2  107.29    6.20
  21  -9  -2    8.40    3.00
  21  -9  -2    9.40    4.60
  21  -9  -2    8.30    2.30
  21   9  -2    9.30    2.90
  20  -9  -2    5.00    2.20
  20  -9  -2    1.90    2.60
  20  -9  -2    1.10    2.00
  20   9  -2    6.50    2.50
  19  -9  -2  148.89    7.10
  19  -9  -2  142.69    7.10
  19  -9  -2  143.89    5.90
  19   9  -2  142.69    6.50
 -19   9   2  146.89    7.90
  18  -9  -2    1.60    1.80
  18  -9  -2    0.80    2.30
  18  -9  -2    2.80    2.10
 -18   9   2   -3.10    2.00
  18   9  -2    1.10    2.10
 -18   9   2   -1.50    2.20
  17  -9  -2  143.99    6.90
  17  -9  -2  152.88    6.80
  17  -9  -2  140.29    5.40
 -17   9   2  137.79    7.70
  17   9  -2  132.89    6.10
 -17   9   2  136.99    7.20
  16  -9  -2  161.78    7.30
  16  -9  -2  176.18    5.90
  16  -9  -2  161.88    7.00
  16   9  -2  163.08    6.60
 -16   9   2  181.08    7.90
 -16   9   2  156.38   11.50
  15  -9  -2  137.39    5.00
  15  -9  -2  133.59    6.50
  15  -9  -2  131.59    6.00
  15   9  -2  132.39    5.70
 -15   9   2  140.79    6.80
 -15   9   2  126.89    7.30
  14  -9  -2    9.90    2.30
  14  -9  -2   13.70    2.60
  14  -9  -2   12.10    1.90
 -14   9   2   11.30    2.80
 -14   9   2   10.10    3.10
  14   9  -2   11.40    2.40
  13  -9  -2    3.70    2.10
  13  -9  -2    5.80    1.60
  13  -9  -2    5.10    2.10
  13   9  -2    3.50    1.90
 -13   9   2    2.40    2.50
  12  -9  -2    0.00    1.90
  12  -9  -2   -0.60    1.50
  12  -9  -2   -1.20    1.20
 -12   9   2   -0.20    1.80
  12   9  -2   -0.20    1.60
 -12   9   2   -1.40    2.10
  11  -9  -2  243.48    6.50
  11  -9  -2  248.18    8.60
  11  -9  -2  256.67    7.80
  11   9  -2  238.28    7.20
 -11   9   2  243.48    8.30
 -11   9   2  231.88    9.30
  10  -9  -2  157.38    5.30
  10  -9  -2  154.38    4.60
  10  -9  -2  162.78    6.70
 -10   9   2  150.88    7.30
  10   9  -2  153.28    5.30
 -10   9   2  159.98    6.40
   9  -9  -2  363.96    8.30
   9  -9  -2  364.06    9.00
   9  -9  -2  316.37   12.50
  -9   9   2  353.66   11.50
   9   9  -2  364.66    9.10
  -9   9   2  354.06   10.20
   8  -9  -2  317.97    7.90
   8  -9  -2  329.67   10.00
   8  -9  -2  315.67    7.50
   8   9  -2  323.67    8.10
  -8   9   2  335.17    9.50
  -8   9   2  300.07   10.50
   8   9  -2  330.47    8.20
   7  -9  -2   84.19    4.60
   7  -9  -2   81.29    3.00
   7  -9  -2   76.79    2.80
  -7   9   2   69.19    4.80
  -7   9   2   72.39    4.00
   7   9  -2   77.29    3.20
   7   9  -2   72.79    3.00
   6  -9  -2  101.79    5.00
  -6   9   2   87.79    5.20
  -6   9   2   82.59    4.20
   6   9  -2   94.99    3.20
   5  -9  -2    3.00    1.70
  -5   9   2    4.40    1.60
  -5   9   2    4.00    1.90
   5   9  -2    2.10    1.00
   5   9  -2    3.20    1.30
   4  -9  -2 1205.88   27.50
  -4  -9   2 1209.98   26.40
   4   9  -2 1187.68   25.00
   4   9  -2 1205.08   26.20
  -4   9   2 1243.28   26.70
  -4   9   2 1209.08   27.90
  -3  -9   2   85.39    4.00
   3  -9  -2   85.19    4.60
   3   9  -2   81.09    3.90
   3   9  -2   83.49    2.80
  -3   9   2   89.79    4.00
  -3   9   2   79.29    4.60
   2  -9  -2  112.99    5.10
  -2  -9   2  115.69    4.70
  -2   9   2  106.59    4.40
   2   9  -2  115.29    4.60
  -2   9   2  121.89    5.30
   1  -9  -2  147.69    5.80
  -1  -9   2  153.68    5.80
   1   9  -2  151.18    5.40
  -1   9   2  169.88    6.10
   1   9  -2  155.68    5.70
  -1   9   2  155.18    5.30
   0  -9  -2  741.43   18.30
   0  -9   2  786.22   18.50
   0   9   2  774.32   18.40
   0   9  -2  805.52   18.50
   0   9   2  771.12   17.70
  -1  -9  -2  262.17    8.00
   1  -9   2  264.17    8.40
   1   9   2  262.57    7.50
  -1   9  -2  280.47    8.50
  -1   9  -2  267.07    6.80
  -2  -9  -2  348.77    9.40
   2  -9   2  336.57   10.00
  -2   9  -2  348.87    8.40
  -2   9  -2  321.47    9.80
   2   9   2  332.47    8.90
   3  -9   2   16.20    2.30
  -3  -9  -2   15.90    2.10
  -3   9  -2   19.30    1.90
  -3   9  -2   19.00    2.80
   3   9   2   18.30    2.20
   4  -9   2 1197.08   27.30
  -4  -9  -2 1189.38   25.80
  -4   9  -2 1183.18   27.10
  -4   9  -2 1179.68   25.40
   4   9   2 1167.38   25.70
  -5  -9  -2   27.30    2.40
   5  -9   2   26.40    3.30
   5   9   2   27.40    2.60
  -5   9  -2   26.50    2.40
  -5   9  -2   25.10    2.90
  -6  -9  -2   22.60    2.10
   6  -9   2   19.50    2.60
  -6   9  -2   18.40    3.00
  -6   9  -2   20.20    2.30
   6   9   2   23.20    2.50
   7  -9   2  300.87   10.40
  -7  -9  -2  294.07    7.60
   7   9   2  293.37    8.50
  -7   9  -2  301.27    9.70
  -7   9  -2  293.77    8.40
   8  -9   2   21.10    2.90
  -8  -9  -2   25.00    2.00
  -8   9  -2   30.10    2.90
  -8   9  -2   22.40    2.90
   8   9   2   26.80    2.80
  -9  -9  -2   20.30    1.70
   9  -9   2   28.30    3.50
  -9   9  -2   25.00    2.80
  -9   9  -2   26.20    3.50
   9   9   2   27.90    2.90
  10  -9   2   12.20    2.40
  10   9   2   17.40    2.60
 -10   9  -2   17.60    2.60
 -10   9  -2   14.40    2.70
  11  -9   2    2.80    2.30
  11  -9   2    0.60    1.10
  11  -9   2    0.60    1.20
 -11   9  -2    0.90    2.20
 -11   9  -2    1.20    1.80
  11   9   2    3.30    2.00
  12  -9   2  555.84   12.70
  12  -9   2  562.84   15.90
  12  -9   2  541.45   13.20
 -12   9  -2  558.74   15.00
  12   9   2  546.35   14.90
 -12   9  -2  579.34   15.60
  13  -9   2   94.49    5.90
  13  -9   2   90.09    3.80
  13  -9   2   89.89    4.80
 -13   9  -2   80.89    5.50
  13   9   2   84.69    5.10
 -13   9  -2   89.59    5.30
  14  -9   2   49.99    3.70
  14  -9   2   53.19    4.90
  14  -9   2   57.39    3.30
 -14   9  -2   39.10    4.70
 -14   9  -2   52.39    4.60
  14   9   2   44.90    4.20
  15  -9   2  215.08    8.80
  15  -9   2  216.88    7.40
  15  -9   2  211.78    6.70
 -15   9  -2  217.78    8.70
  15   9   2  195.78    8.10
  16  -9   2   95.09    5.10
  16  -9   2  102.19    4.70
  16   9   2   92.59    5.70
 -16   9  -2   93.09    5.90
  17  -9   2  186.18    7.40
  17  -9   2  181.68    6.60
 -17   9  -2  193.18    8.40
  17   9   2  190.98    8.20
  18  -9   2   45.70    3.70
  18  -9   2   42.40    4.20
 -18   9  -2   38.50    4.30
  18   9   2   50.99    5.20
  19  -9   2   21.80    4.80
  19  -9   2   24.20    3.40
 -19   9  -2   25.00    3.80
  19   9   2   29.40    5.20
  20  -9   2    8.10    2.70
  20  -9   2    7.50    2.30
  20   9   2    4.60    2.90
 -20   9  -2    3.20    2.80
  21  -9   2    9.50    3.00
  21  -9   2   11.40    2.60
 -21   9  -2    7.90    3.00
  21   9   2    7.00    3.20
  22  -9   2    6.60    2.60
  22  -9   2    3.30    2.60
 -22   9  -2    5.00    2.90
  23  -9   2   44.00    5.00
  23  -9   2   42.80    4.30
 -23   9  -2   33.40    4.50
  24 -10  -2    0.10    2.70
  24 -10  -2   11.50    2.50
  23 -10  -2   67.49    5.60
  23 -10  -2   63.39    4.80
  22 -10  -2    1.70    2.50
  22 -10  -2    6.70    2.20
  22 -10  -2    5.00    2.70
  22  10  -2    6.20    2.70
  21 -10  -2   16.20    3.30
  21 -10  -2   23.00    2.90
  21 -10  -2   17.90    3.50
  21  10  -2   19.30    3.60
  20 -10  -2   16.70    2.60
  20 -10  -2   15.70    3.40
  20 -10  -2   23.30    3.80
  20  10  -2   18.80    3.20
  19 -10  -2    2.60    2.40
  19 -10  -2    0.30    2.70
  19  10  -2    1.10    1.90
 -19  10   2    1.00    2.40
 -19  10   2    1.50    2.70
  18 -10  -2   44.10    4.30
  18 -10  -2   34.70    3.30
  18 -10  -2   41.30    4.50
  18  10  -2   38.10    3.90
 -18  10   2   41.40    4.70
 -18  10   2   31.20    4.40
  17 -10  -2   34.70    4.10
  17 -10  -2   34.10    3.10
  17 -10  -2   37.40    3.90
 -17  10   2   31.20    4.20
  17  10  -2   39.00    3.80
 -17  10   2   27.50    4.20
  16 -10  -2    6.70    1.90
  16 -10  -2    4.40    2.30
  16 -10  -2    6.10    2.60
 -16  10   2    5.40    2.60
  16  10  -2    8.00    2.30
 -16  10   2    2.80    2.80
  15 -10  -2   15.00    3.00
  15 -10  -2   18.10    2.20
 -15  10   2   17.80    3.40
 -15  10   2   12.10    3.00
  15  10  -2   16.30    2.70
  14 -10  -2   56.89    3.20
  14 -10  -2   53.29    3.80
  14 -10  -2   56.99    4.90
 -14  10   2   53.29    4.70
  14  10  -2   54.49    5.10
 -14  10   2   51.69    5.40
  13 -10  -2  179.98    5.40
  13 -10  -2  175.18    6.20
  13 -10  -2  179.98    7.60
  13  10  -2  179.48    6.50
 -13  10   2  185.88    8.60
 -13  10   2  176.98    7.40
  12 -10  -2  486.15   13.70
  12 -10  -2  451.45   10.80
  12  10  -2  446.26   11.90
 -12  10   2  474.25   14.70
  11 -10  -2    2.50    1.10
  11 -10  -2    0.80    1.40
  11 -10  -2    1.70    2.00
 -11  10   2   -0.70    2.10
 -11  10   2    2.40    1.90
  11  10  -2    2.70    1.70
  10 -10  -2   68.49    4.80
  10 -10  -2   64.69    3.10
  10 -10  -2   66.29    2.60
  10  10  -2   69.19    3.60
 -10  10   2   71.09    5.40
 -10  10   2   70.39    4.50
   9 -10  -2    9.50    1.40
   9 -10  -2   12.00    2.40
   9  10  -2   13.00    1.90
  -9  10   2    6.60    2.40
  -9  10   2   13.20    2.40
   8 -10  -2   20.50    3.10
   8  10  -2   20.60    2.10
  -8  10   2   15.70    2.90
  -8  10   2   19.60    2.80
   7 -10  -2   16.30    2.70
  -7  10   2   20.60    2.60
   7  10  -2   22.50    2.20
   7  10  -2   21.90    2.00
  -7  10   2   22.50    3.70
   6 -10  -2    8.30    2.40
  -6  10   2    9.20    2.00
   6  10  -2   12.10    1.80
   6  10  -2   10.70    1.50
  -6  10   2    8.50    2.20
   5 -10  -2   63.09    4.20
  -5  10   2   55.69    4.40
   5  10  -2   59.19    3.30
  -5  10   2   50.39    3.50
   5  10  -2   62.09    2.70
   4 -10  -2   49.20    3.90
  -4 -10   2   47.70    3.20
   4  10  -2   47.30    3.10
   4  10  -2   42.00    2.30
  -4  10   2   44.90    4.10
  -4  10   2   49.99    3.40
  -3 -10   2  105.19    4.70
   3 -10  -2  110.49    5.20
   3  10  -2  107.49    4.60
   3  10  -2  100.69    3.40
  -3  10   2  103.49    5.40
  -3  10   2   92.59    4.50
   2 -10  -2  186.68    7.00
  -2 -10   2  196.68    6.80
   2  10  -2  197.78    5.40
  -2  10   2  209.98    7.40
   2  10  -2  190.48    6.60
  -2  10   2  191.88    6.40
  -1 -10   2   -0.10    1.50
   1 -10  -2    0.40    1.60
  -1  10   2    0.10    1.60
   1  10  -2    1.20    1.10
  -1  10   2   -1.50    1.40
   1  10  -2    1.00    1.40
   0 -10  -2  374.86   10.60
   0 -10   2  398.36   11.00
   0  10  -2  371.16    9.10
   0  10  -2  388.26   10.80
   0  10   2  370.66   10.00
   1 -10   2   70.09    4.40
  -1 -10  -2   67.19    4.00
  -1  10  -2   77.69    4.50
  -1  10  -2   72.69    3.10
   1  10   2   71.59    3.70
   2 -10   2   69.29    4.50
  -2 -10  -2   70.99    3.90
  -2  10  -2   68.89    4.40
  -2  10  -2   69.19    3.20
   2  10   2   72.29    3.80
  -3 -10  -2   30.90    3.00
   3 -10   2   37.50    3.70
   3  10   2   32.30    2.90
  -3  10  -2   35.20    2.50
  -3  10  -2   43.80    4.00
  -4 -10  -2   90.49    4.10
   4 -10   2   85.49    5.00
  -4  10  -2   89.99    3.90
  -4  10  -2   82.99    5.00
   4  10   2   90.69    4.20
   5 -10   2   23.60    3.90
  -5 -10  -2   23.50    2.50
  -5  10  -2   27.90    3.50
  -5  10  -2   23.80    2.40
   5  10   2   24.40    2.60
  -6 -10  -2   46.80    2.90
   6 -10   2   43.40    4.10
  -6  10  -2   45.80    4.20
  -6  10  -2   44.00    3.10
   6  10   2   45.60    3.30
   7 -10   2  126.69    6.20
  -7 -10  -2  117.59    4.20
   7  10   2  117.29    5.00
  -7  10  -2  120.49    5.00
  -7  10  -2  121.89    6.10
  -8 -10  -2  641.94   14.50
   8 -10   2  658.63   17.50
  -8  10  -2  649.24   17.20
   8  10   2  630.64   15.90
  -8  10  -2  657.43   16.00
  -9 -10  -2  126.49    4.00
   9 -10   2  124.69    6.50
  -9  10  -2  114.59    6.30
  -9  10  -2  127.59    5.50
   9  10   2  126.09    5.50
  10 -10   2    9.30    2.80
 -10  10  -2   12.50    2.50
 -10  10  -2   10.00    2.70
  10  10   2   14.30    2.50
  11 -10   2   10.90    2.80
  11  10   2   16.70    4.30
 -11  10  -2   12.70    2.70
 -11  10  -2   16.60    2.80
  12 -10   2   27.50    3.80
  12  10   2   38.20    3.80
 -12  10  -2   44.40    8.10
  13 -10   2   35.60    4.20
  13 -10   2   31.00    2.50
 -13  10  -2   36.40    3.90
  13  10   2   35.20    3.90
 -13  10  -2   27.60    3.70
  14 -10   2    0.80    2.40
  14 -10   2    1.20    1.40
  14 -10   2    1.70    1.50
 -14  10  -2    0.10    2.20
 -14  10  -2    1.60    2.20
  14  10   2    2.40    2.20
  15 -10   2    1.50    1.70
  15 -10   2   -0.20    2.20
  15 -10   2    1.00    1.30
 -15  10  -2   -2.50    1.80
  15  10   2    2.80    2.30
  16 -10   2   13.60    2.40
  16 -10   2   15.40    2.20
  16  10   2   16.10    3.30
 -16  10  -2   17.00    3.40
  17 -10   2    1.30    1.60
  17 -10   2    0.20    1.80
  17  10   2    1.90    2.50
 -17  10  -2   -2.10    2.30
  18 -10   2   52.59    4.10
  18 -10   2   46.40    3.50
  18  10   2   50.19    5.20
 -18  10  -2   36.20    4.60
  19 -10   2   61.49    4.10
  19 -10   2   73.89    4.70
 -19  10  -2   67.79    5.80
  19  10   2   68.09    5.90
  20 -10   2   23.00    3.10
  20 -10   2   24.50    3.40
 -20  10  -2   14.20    3.20
  20  10   2   21.20    4.00
  21 -10   2   37.90    4.30
  21 -10   2   50.19    4.20
 -21  10  -2   27.50    4.20
  22 -10   2    6.60    2.30
  22 -10   2    3.50    2.20
 -22  10  -2   -1.10    2.30
  23 -10   2   13.20    3.00
 -23  10  -2   13.90    5.10
  23 -11  -2    3.40    2.60
  23 -11  -2    3.40    2.00
  22 -11  -2    0.10    2.40
  22 -11  -2   -0.70    1.90
  22  11  -2   -0.20    3.10
  21 -11  -2   15.30    2.50
  21 -11  -2   14.80    3.10
  21  11  -2   17.40    3.60
  20 -11  -2   -3.10    2.20
  20 -11  -2    5.70    2.30
  19 -11  -2   20.40    3.70
  19 -11  -2   24.00    2.80
  19  11  -2   26.80    3.80
  18 -11  -2    0.60    2.40
  18 -11  -2    3.00    2.10
  18 -11  -2    1.20    1.50
 -18  11   2    4.50    2.70
  18  11  -2    4.90    2.50
 -18  11   2   -0.90    2.60
  17 -11  -2   11.30    2.50
  17 -11  -2    7.40    1.70
  17 -11  -2    7.60    3.40
 -17  11   2   14.30    3.40
 -17  11   2    6.10    2.80
  17  11  -2   12.00    2.90
  16 -11  -2   15.60    2.60
  16 -11  -2    6.10    2.50
  16 -11  -2   11.60    1.90
 -16  11   2    8.50    3.10
 -16  11   2    8.90    2.90
  16  11  -2   13.30    2.80
  15 -11  -2   31.70    4.00
  15 -11  -2   32.50    3.00
  15 -11  -2   31.70    2.60
 -15  11   2   41.30    5.10
  15  11  -2   30.60    3.40
 -15  11   2   30.10    4.20
  14 -11  -2   21.80    3.30
  14 -11  -2   20.10    2.50
  14 -11  -2   17.70    1.90
  14  11  -2   21.30    2.90
 -14  11   2   16.10    3.50
 -14  11   2   20.40    3.40
  13 -11  -2   30.70    2.20
  13 -11  -2   32.60    2.70
  13 -11  -2   33.40    4.00
  13  11  -2   37.00    4.10
 -13  11   2   33.10    4.00
 -13  11   2   22.60    3.60
  12 -11  -2    1.80    2.00
  12 -11  -2    0.60    1.00
  12 -11  -2    0.30    1.20
 -12  11   2   -1.60    2.20
 -12  11   2    1.90    2.10
  12  11  -2    2.80    1.70
  11 -11  -2   14.30    2.90
 -11  11   2   15.90    4.80
  11  11  -2   15.50    2.30
  10 -11  -2    1.40    1.90
 -10  11   2    2.10    2.00
 -10  11   2   -3.70    2.10
  10  11  -2    1.50    1.50
   9 -11  -2   79.09    5.20
  -9  11   2   65.99    5.60
  -9  11   2   79.59    4.70
   9  11  -2   80.59    3.80
   8 -11  -2  200.88    7.90
  -8  11   2  197.38    8.70
  -8  11   2  190.88    7.20
   8  11  -2  193.38    6.00
   7 -11  -2    3.80    2.10
   7  11  -2    2.60    1.40
   7  11  -2    0.50    1.30
  -7  11   2    0.10    2.30
  -7  11   2    2.70    1.80
   6 -11  -2    4.40    2.00
  -6  11   2    3.20    1.80
  -6  11   2   -3.40    1.70
   6  11  -2    1.30    1.30
   6  11  -2    2.40    1.50
   5 -11  -2   94.19    5.30
   5  11  -2   89.29    4.20
  -5  11   2   87.29    5.60
  -5  11   2   86.29    4.60
   5  11  -2   93.49    3.60
   4 -11  -2   24.50    3.40
  -4  11   2   19.70    3.20
   4  11  -2   20.40    2.50
   4  11  -2   21.80    2.00
  -4  11   2   19.90    2.70
  -3 -11   2  103.09    4.90
   3 -11  -2  102.59    5.50
  -3  11   2  101.99    5.60
   3  11  -2  100.09    4.80
  -3  11   2   96.29    4.70
   3  11  -2  103.69    3.80
   2 -11  -2  399.06   11.60
  -2 -11   2  401.56   11.30
  -2  11   2  414.76   12.00
   2  11  -2  396.26    9.80
   2  11  -2  405.66   11.20
  -2  11   2  393.06   10.90
  -1 -11   2  178.78    6.90
   1 -11  -2  183.38    7.00
  -1  11   2  173.78    6.30
   1  11  -2  178.08    6.70
   1  11  -2  174.18    5.30
   0 -11   2   13.40    2.50
   0 -11  -2   16.50    2.70
   0  11  -2   18.90    2.80
   0  11  -2   14.70    1.90
   0  11   2   12.50    2.20
   1 -11   2    6.50    2.20
  -1 -11  -2    5.20    1.90
  -1  11  -2    6.30    2.10
   1  11   2    5.90    1.80
  -1  11  -2    4.80    1.50
  -2 -11  -2    5.90    1.90
   2 -11   2   10.50    3.40
  -2  11  -2    8.80    1.60
  -2  11  -2    5.40    2.10
   2  11   2    4.70    1.80
   3 -11   2   77.19    5.10
  -3 -11  -2   80.59    4.30
  -3  11  -2   73.29    3.60
  -3  11  -2   83.79    5.10
   3  11   2   77.59    4.10
   4 -11   2   56.79    4.50
  -4 -11  -2   50.09    3.40
  -4  11  -2   42.80    4.30
   4  11   2   55.39    3.60
  -4  11  -2   45.70    3.10
   5 -11   2   17.40    2.70
  -5 -11  -2   27.30    2.60
  -5  11  -2   16.90    2.90
   5  11   2   28.90    3.10
  -5  11  -2   24.40    2.50
  -6 -11  -2   12.30    1.80
   6 -11   2   13.30    2.80
  -6  11  -2    8.90    2.70
   6  11   2   11.40    2.40
  -6  11  -2   12.10    2.00
   7 -11   2    2.10    1.90
  -7 -11  -2    0.30    1.20
  -7  11  -2   -0.10    1.50
   7  11   2    1.40    1.80
  -7  11  -2   -1.90    2.10
  -8 -11  -2   18.90    2.00
   8 -11   2   13.90    2.80
   8  11   2   19.70    2.80
  -8  11  -2   15.80    2.40
  -8  11  -2   16.50    3.30
  -9 -11  -2   15.00    1.80
   9 -11   2   16.70    3.10
  -9  11  -2   15.70    2.60
   9  11   2   11.50    2.40
  -9  11  -2   15.60    3.20
  10 -11   2   -2.00    2.10
 -10  11  -2    2.60    2.50
 -10  11  -2    3.00    1.90
  11 -11   2  116.69    6.80
  11  11   2  124.09    5.90
 -11  11  -2  124.09    6.80
 -11  11  -2  130.19    6.90
  12 -11   2   65.39    5.50
 -12  11  -2   63.89    5.40
  12  11   2   65.39    4.60
 -12  11  -2   70.19    4.70
  13 -11   2    0.90    2.30
  13  11   2    3.70    2.40
 -13  11  -2    3.30    2.50
 -13  11  -2    3.00    2.10
  14 -11   2    7.10    3.10
 -14  11  -2    9.20    2.80
 -14  11  -2   16.80    3.40
  14  11   2   12.70    3.00
  15  11   2    0.20    2.00
 -15  11  -2    2.40    2.30
 -15  11  -2   -0.20    2.20
  16  11   2   16.40    3.30
 -16  11  -2   17.00    3.40
  17 -11   2   60.09    3.10
  17  11   2   60.69    5.30
 -17  11  -2   60.39    5.70
  18 -11   2   12.80    2.20
  18 -11   2   15.00    2.00
  18  11   2   13.00    3.20
 -18  11  -2    4.40    2.90
  19 -11   2   10.40    2.00
  19 -11   2   10.70    2.30
  19  11   2    8.40    2.80
 -19  11  -2    7.60    3.00
  20 -11   2    6.50    2.40
  20 -11   2   10.70    2.00
 -20  11  -2    6.10    3.00
  21 -11   2    2.70    1.90
  21 -11   2    4.60    1.90
 -21  11  -2    0.40    2.50
  22 -12  -2   32.10    3.60
  21 -12  -2   16.90    2.90
  21 -12  -2   11.80    2.20
  21  12  -2    6.60    3.00
  20 -12  -2   35.20    3.60
  20 -12  -2   37.50    3.20
 -20  12   2   34.00    5.10
  20  12  -2   37.50    4.40
  19 -12  -2   38.10    3.70
  19 -12  -2   33.10    3.00
 -19  12   2   36.80    5.00
  19  12  -2   28.90    4.10
  18 -12  -2    4.70    2.80
  18 -12  -2    5.20    1.90
  18  12  -2    3.80    2.20
  17 -12  -2    5.20    1.50
  17 -12  -2    3.00    1.70
  17 -12  -2    4.70    2.60
  17  12  -2    7.50    2.40
 -17  12   2    5.30    2.70
 -17  12   2    5.20    3.20
  16 -12  -2    6.20    2.70
  16 -12  -2    3.10    1.30
 -16  12   2    6.50    2.70
  16  12  -2    1.90    2.20
 -16  12   2   -0.50    2.70
  15 -12  -2   34.60    2.20
 -15  12   2   36.90    4.40
 -15  12   2   27.00    4.50
  15  12  -2   39.50    3.90
  14 -12  -2   20.00    3.50
 -14  12   2   23.70    3.60
  14  12  -2   16.60    2.90
 -14  12   2   15.60    3.70
  13 -12  -2    8.40    2.50
 -13  12   2    3.80    2.30
 -13  12   2    4.10    3.00
  13  12  -2    3.80    2.10
  12 -12  -2   43.40    4.30
 -12  12   2   42.30    4.30
  12  12  -2   44.40    3.50
 -12  12   2   31.00    4.40
  11 -12  -2   71.89    5.30
 -11  12   2   58.39    5.70
 -11  12   2   59.29    4.60
  11  12  -2   62.89    4.00
  10 -12  -2   34.30    4.00
  10  12  -2   31.00    3.00
 -10  12   2   29.10    5.50
 -10  12   2   27.70    4.50
   9 -12  -2   16.20    3.00
   9  12  -2   18.20    2.40
  -9  12   2    9.10    3.10
  -9  12   2   13.00    2.60
  -8  12   2    9.00    3.10
   8  12  -2   14.10    2.10
  -8  12   2   11.10    2.40
   7 -12  -2   66.99    4.90
  -7  12   2   59.19    4.30
   7  12  -2   63.39    3.70
  -7  12   2   74.29    5.70
   7  12  -2   66.59    3.50
   6 -12  -2  278.87    9.50
   6  12  -2  252.37    7.40
  -6  12   2  253.47   10.00
  -6  12   2  261.67    8.70
   6  12  -2  264.67    8.10
   5 -12  -2   34.30    3.90
   5  12  -2   31.60    3.20
  -5  12   2   34.60    3.40
  -5  12   2   33.90    4.30
   5  12  -2   33.70    2.80
   4 -12  -2   56.69    4.60
  -4  12   2   56.49    3.90
  -4  12   2   61.59    4.90
   4  12  -2   56.49    3.90
   4  12  -2   50.19    3.10
   3 -12  -2   49.00    4.20
  -3  12   2   56.49    4.60
   3  12  -2   53.39    3.80
  -3  12   2   51.59    3.70
   3  12  -2   55.29    3.20
   2 -12  -2   22.80    3.10
  -2 -12   2   22.60    3.10
  -2  12   2   20.90    2.70
   2  12  -2   24.70    2.30
   2  12  -2   18.70    2.60
   1 -12  -2    6.30    2.30
  -1 -12   2    5.60    2.20
  -1  12   2    5.40    1.80
   1  12  -2    6.90    1.60
   1  12  -2    4.70    2.00
   0 -12  -2    3.10    2.00
   0 -12   2    8.90    2.50
   0  12   2    7.50    2.00
   0  12  -2    7.90    1.70
   0  12  -2    7.90    2.30
   1 -12   2  103.09    5.80
  -1 -12  -2  111.49    5.30
  -1  12  -2  110.99    4.40
   1  12   2  104.99    4.90
  -1  12  -2  106.89    5.60
  -2 -12  -2  103.39    5.10
   2 -12   2  105.29    5.80
   2  12   2  100.99    4.80
  -2  12  -2   97.49    4.30
  -2  12  -2   97.89    5.50
  -3 -12  -2   51.79    3.70
   3 -12   2   46.30    4.40
  -3  12  -2   52.29    3.40
  -3  12  -2   53.99    4.50
   3  12   2   55.29    3.90
  -4 -12  -2  161.68    6.00
   4 -12   2  171.68    7.60
  -4  12  -2  159.68    7.30
  -4  12  -2  160.28    5.90
   4  12   2  171.18    6.40
   5 -12   2   -0.10    2.00
  -5 -12  -2    2.30    1.60
  -5  12  -2   -0.60    1.60
   5  12   2   -1.90    1.50
  -5  12  -2    0.80    2.10
  -6 -12  -2    1.60    1.40
   6 -12   2   -0.40    2.10
  -6  12  -2    1.30    2.30
   6  12   2   -0.20    1.80
  -6  12  -2    3.00    1.80
  -7 -12  -2  203.78    6.50
   7 -12   2  200.98    8.70
  -7  12  -2  224.68   10.60
   7  12   2  206.98    7.40
  -7  12  -2  214.68    7.40
   8 -12   2   28.00    3.80
  -8 -12  -2   24.10    2.40
  -8  12  -2   29.00    3.30
  -8  12  -2   36.60    4.60
   8  12   2   26.20    3.20
   9 -12   2   -1.10    2.00
  -9 -12  -2    2.00    1.30
  -9  12  -2    1.10    1.80
  -9  12  -2    1.80    2.10
   9  12   2    3.40    2.20
  10 -12   2    1.30    2.10
 -10  12  -2    6.20    2.20
  10  12   2    1.40    1.80
 -10  12  -2    0.40    2.20
  11 -12   2   49.90    5.10
 -11  12  -2   43.10    4.20
 -11  12  -2   42.40    4.70
  11  12   2   47.30    4.30
  12 -12   2    5.90    2.70
 -12  12  -2    7.80    2.70
 -12  12  -2    6.10    2.60
  12  12   2   11.00    2.70
  13 -12   2    2.00    2.70
  13  12   2    5.00    2.60
 -13  12  -2    2.80    2.60
 -13  12  -2    2.10    2.20
  14  12   2   29.80    4.10
 -14  12  -2   26.20    4.00
 -14  12  -2   28.90    3.90
 -15  12  -2  136.69    7.20
 -15  12  -2  137.29    7.70
  15  12   2  135.89    7.40
 -16  12  -2   -0.20    2.40
  16  12   2    3.60    2.50
  17  12   2   11.80    4.50
 -17  12  -2    3.30    2.80
  18  12   2   13.60    3.40
 -18  12  -2    8.20    3.20
 -19  12  -2    6.80    3.10
  19  12   2   13.70    4.10
 -20  12  -2    8.70    3.40
  20  13  -2   25.50    3.70
  19  13  -2   14.80    3.20
 -19  13   2    9.30    3.40
  18  13  -2   20.70    3.80
 -18  13   2   19.40    4.10
  17  13  -2    5.40    2.50
  16 -13  -2   63.99    6.10
  16  13  -2   71.79    5.10
 -16  13   2   81.29    6.20
  15 -13  -2  162.78    8.20
  15  13  -2  155.58    7.00
 -15  13   2  167.18    9.20
 -15  13   2  155.98    7.90
  14 -13  -2    4.50    2.40
 -14  13   2    3.00    3.00
 -14  13   2   -0.90    2.00
  14  13  -2    3.80    2.10
  13 -13  -2   10.90    3.20
  13  13  -2   18.20    2.90
 -13  13   2   15.80    3.10
 -13  13   2   12.70    3.80
  12 -13  -2    6.20    2.60
  12  13  -2    7.30    2.20
 -12  13   2   -0.10    2.80
 -12  13   2    7.30    2.60
  11 -13  -2  167.38    7.90
 -11  13   2  167.48    7.50
  11  13  -2  168.48    6.40
 -11  13   2  167.38    8.90
  10 -13  -2   55.59    5.20
 -10  13   2   54.99    4.70
  10  13  -2   44.90    3.50
 -10  13   2   42.80    5.50
   9 -13  -2   -0.70    2.10
  -9  13   2   -1.10    2.70
   9  13  -2    1.20    1.70
  -9  13   2    1.80    2.10
   8 -13  -2   10.10    2.70
   8  13  -2    9.50    2.10
  -8  13   2    8.80    3.00
  -8  13   2    5.20    2.60
   7 -13  -2   56.19    5.00
  -7  13   2   59.99    5.50
  -7  13   2   56.69    4.40
   7  13  -2   62.39    3.60
   6 -13  -2    2.20    2.10
  -6  13   2    2.50    2.10
   6  13  -2    0.90    1.50
   6  13  -2    3.80    1.60
   5 -13  -2  111.09    6.20
   5  13  -2  117.39    4.70
  -5  13   2  120.39    5.90
  -5  13   2  127.99    7.00
   5  13  -2  112.99    5.20
   4 -13  -2  135.59    6.60
   4  13  -2  130.19    5.10
   4  13  -2  134.29    5.70
  -4  13   2  125.79    6.00
   3 -13  -2  218.38    8.30
   3  13  -2  203.68    7.60
  -3  13   2  222.38    7.80
   3  13  -2  201.08    6.60
   2 -13  -2  133.29    6.30
   2  13  -2  131.29    4.90
  -2  13   2  126.69    5.80
   2  13  -2  127.09    6.00
  -1 -13   2    1.10    1.90
   1 -13  -2    4.40    2.00
   1  13  -2    3.40    2.00
   1  13  -2    0.60    1.40
  -1  13   2    1.20    1.80
   0 -13  -2  135.89    6.10
   0 -13   2  131.29    6.40
   0  13  -2  136.79    5.10
   0  13  -2  122.49    6.20
   0  13   2  126.69    5.80
  -1 -13  -2    0.20    1.70
   1 -13   2    0.50    1.90
  -1  13  -2    0.30    1.90
  -1  13  -2    1.70    1.60
   1  13   2    1.80    1.70
   2 -13   2   42.00    4.30
   2  13   2   40.80    3.80
  -2  13  -2   46.10    4.60
  -2  13  -2   41.80    3.30
  -3 -13  -2  177.88    6.80
   3 -13   2  194.38    8.20
   3  13   2  186.08    7.10
  -3  13  -2  183.68    6.40
  -3  13  -2  177.58    7.90
   4 -13   2   11.20    2.90
  -4 -13  -2   10.50    2.20
  -4  13  -2   11.00    2.10
   4  13   2   14.70    2.90
  -4  13  -2   15.80    3.10
  -5 -13  -2   59.09    3.80
   5 -13   2   66.59    5.40
  -5  13  -2   63.49    5.30
   5  13   2   58.79    4.50
  -5  13  -2   65.99    4.00
   6 -13   2  183.38    8.50
  -6 -13  -2  180.38    6.40
  -6  13  -2  200.38    7.00
   6  13   2  192.68    7.40
  -6  13  -2  179.58    8.40
  -7 -13  -2   91.09    4.30
   7 -13   2   96.69    6.40
  -7  13  -2   90.79    5.00
  -7  13  -2   88.99    6.20
   7  13   2   96.59    6.10
  -8 -13  -2  124.69    4.90
   8 -13   2  137.99    7.50
  -8  13  -2  136.69    7.30
  -8  13  -2  129.59    5.90
   8  13   2  124.29    6.20
   9 -13   2   -0.70    2.40
  -9  13  -2   -0.10    2.10
  -9  13  -2    0.90    2.30
   9  13   2    3.40    2.20
  10 -13   2   80.69    6.30
 -10  13  -2   71.59    4.80
  10  13   2   78.79    5.20
 -10  13  -2   72.69    5.90
 -11  13  -2  204.78    9.40
 -11  13  -2  221.78    8.30
  11  13   2  198.58    8.30
  12 -13   2    0.10    2.30
 -12  13  -2   -3.10    2.10
  12  13   2    2.20    2.20
 -12  13  -2   -0.70    2.10
  13  13   2   26.00    3.70
 -13  13  -2   19.50    3.90
 -13  13  -2   29.40    4.10
 -14  13  -2    3.20    2.50
  14  13   2    8.80    2.80
 -14  13  -2    2.80    2.40
 -15  13  -2   50.79    5.30
 -15  13  -2   39.80    4.90
  15  13   2   50.99    4.90
 -16  13  -2    9.70    3.20
  16  13   2   11.10    5.50
 -17  13  -2   21.00    4.10
  17  13   2   17.70    3.50
  18  13   2    4.20    2.80
 -18  13  -2   -0.40    2.60
 -19  13  -2   72.69    6.90
  19  14  -2   84.49    5.80
 -18  14   2    6.30    3.50
  18  14  -2   13.10    3.10
  17  14  -2   48.20    4.60
 -17  14   2   39.90    5.00
 -16  14   2   -4.00    4.20
  16  14  -2   -0.50    2.00
 -15  14   2   13.10    3.10
  15  14  -2   19.90    3.30
  14 -14  -2   -2.50    2.20
 -14  14   2    3.40    2.30
  14  14  -2    3.30    2.20
  13 -14  -2    6.30    2.70
 -13  14   2    9.40    2.80
  13  14  -2   13.60    2.90
  12 -14  -2    3.00    2.60
 -12  14   2    3.30    2.50
  12  14  -2    4.10    2.10
  11 -14  -2   99.49    6.60
 -11  14   2  108.69    6.30
  11  14  -2  113.69    5.40
  10 -14  -2    4.00    5.00
 -10  14   2   -0.80    2.60
 -10  14   2    6.20    2.70
  10  14  -2    3.20    1.90
   9 -14  -2  127.29    7.10
   9  14  -2  127.89    5.70
  -9  14   2  123.59    8.00
  -9  14   2  129.19    6.30
   8 -14  -2   25.80    4.00
   8  14  -2   31.30    3.30
  -8  14   2   33.90    3.90
   7 -14  -2  262.27   10.00
   7  14  -2  258.27    8.30
  -7  14   2  260.67    9.30
   6 -14  -2  240.48    9.40
   6  14  -2  238.98    7.70
  -6  14   2  226.48    9.00
   5 -14  -2    3.70    2.30
  -5  14   2    5.50    2.20
   5  14  -2    6.30    1.90
   5  14  -2    5.60    2.20
   4 -14  -2   31.00    3.90
   4  14  -2   36.90    3.80
  -4  14   2   36.00    3.90
   4  14  -2   31.70    3.10
   3 -14  -2  179.58    7.70
  -3  14   2  184.08    7.30
   3  14  -2  170.38    6.20
   3  14  -2  177.18    7.20
   2 -14  -2   45.10    4.50
  -2  14   2   53.49    4.30
   2  14  -2   45.90    3.30
   2  14  -2   51.69    4.30
   1 -14  -2    2.40    2.00
  -1  14   2   -2.10    1.80
   1  14  -2    3.40    2.10
   1  14  -2   -0.90    1.40
   0 -14  -2    6.20    2.20
   0  14  -2    5.40    2.30
   0  14   2    9.80    2.60
   0  14  -2    8.90    2.00
  -1 -14  -2   63.29    4.50
   1 -14   2   73.99    5.40
   1  14   2   66.19    4.50
  -1  14  -2   67.59    3.90
  -1  14  -2   72.59    5.30
   2 -14   2  193.28    8.40
  -2 -14  -2  195.48    7.40
  -2  14  -2  188.58    8.70
   2  14   2  184.78    7.30
  -2  14  -2  188.98    6.70
   3 -14   2   10.20    3.00
  -3 -14  -2   14.40    2.40
   3  14   2   11.80    2.60
  -3  14  -2   11.80    2.40
  -3  14  -2   20.10    3.50
   4 -14   2  231.28    9.80
  -4 -14  -2  240.88    8.20
  -4  14  -2  243.58    9.70
   4  14   2  244.88    8.60
  -4  14  -2  246.88    8.00
  -5 -14  -2   67.19    4.90
   5 -14   2   60.69    5.70
  -5  14  -2   64.49    5.50
   5  14   2   65.69    5.50
  -5  14  -2   63.29    4.20
  -6 -14  -2   88.49    4.50
   6 -14   2   75.99    6.20
  -6  14  -2  100.49    5.10
  -6  14  -2   90.89    6.20
   6  14   2   92.39    5.60
   7 -14   2   97.59    6.80
  -7 -14  -2  107.29    4.90
  -7  14  -2  103.79    6.80
  -7  14  -2  102.39    5.50
   7  14   2  106.59    5.80
   8 -14   2   79.39    6.40
  -8  14  -2   78.49    6.20
   8  14   2   82.59    5.20
  -8  14  -2   76.69    5.80
   9 -14   2   14.60    3.60
  -9  14  -2    9.40    3.10
  -9  14  -2   17.10    3.10
   9  14   2   11.20    2.80
  10 -14   2   35.40    4.50
 -10  14  -2   38.10    4.10
  10  14   2   50.29    4.70
 -10  14  -2   38.80    5.20
  11  14   2   19.70    3.40
 -11  14  -2   13.00    3.00
 -11  14  -2   15.50    3.80
 -12  14  -2   35.60    4.30
  12  14   2   31.20    4.10
 -12  14  -2   31.30    4.80
 -13  14  -2    3.40    2.40
 -13  14  -2    3.10    2.60
  13  14   2    8.80    2.60
  14  14   2   11.90    3.10
 -14  14  -2   10.60    3.30
 -14  14  -2    8.90    3.00
 -15  14  -2  188.18    9.00
 -15  14  -2  193.78   10.60
  15  14   2  192.18   10.30
 -16  14  -2   15.90    4.00
  16  14   2   14.00    3.20
 -17  14  -2   58.19    6.00
  17  14   2   65.49    7.90
  17  15  -2   29.40    3.70
 -16  15   2   33.70    5.10
  16  15  -2   40.40    4.50
  15  15  -2  127.49    6.50
 -15  15   2  109.89    7.40
  14  15  -2    3.90    1.90
 -14  15   2    2.00    2.60
  13  15  -2   80.29    5.20
 -13  15   2   80.19    5.90
 -12  15   2    1.70    2.40
  12  15  -2    1.50    2.10
  11 -15  -2   29.60    4.20
  11  15  -2   38.70    4.00
 -11  15   2   35.20    4.50
  10 -15  -2   61.79    5.80
  10  15  -2   66.69    4.70
 -10  15   2   68.69    5.50
   9 -15  -2    1.80    2.30
  -9  15   2    3.60    2.50
   8 -15  -2    3.10    2.20
   8  15  -2    3.00    1.70
  -8  15   2    1.10    2.40
   7  15  -2   66.59    4.30
  -7  15   2   67.39    5.10
   6 -15  -2   17.70    3.30
  -6  15   2   24.90    3.70
   6  15  -2   25.40    3.10
   5 -15  -2   79.09    5.60
  -5  15   2   87.49    5.40
   5  15  -2   87.09    4.80
   4 -15  -2   21.10    3.30
   4  15  -2   17.50    2.90
  -4  15   2   23.10    3.90
   4  15  -2   18.00    2.80
   3 -15  -2  113.69    6.40
   3  15  -2  120.99    6.10
   3  15  -2  120.69    5.30
   2 -15  -2  196.38    8.00
   2  15  -2  192.78    7.90
  -2  15   2  196.58    8.30
   2  15  -2  177.68    6.70
   1 -15  -2    5.30    2.10
   1  15  -2    0.70    2.30
  -1  15   2    0.10    1.90
   1  15  -2    1.00    1.90
   0 -15  -2   72.79    5.00
   0  15  -2   75.19    5.40
   0  15   2   75.09    5.00
   0  15  -2   78.49    4.50
  -1 -15  -2    1.30    1.90
  -1  15  -2   -1.00    1.70
  -1  15  -2   -0.80    1.80
   1  15   2   -0.40    2.00
  -2 -15  -2   90.29    5.30
  -2  15  -2   94.89    6.20
  -2  15  -2   87.99    4.80
  -3 -15  -2    7.50    2.40
   3  15   2   10.90    2.90
  -3  15  -2    5.80    2.20
  -3  15  -2   11.60    3.00
  -4 -15  -2   18.30    2.90
  -4  15  -2   13.00    3.00
  -4  15  -2   18.00    2.80
   4  15   2    8.20    2.70
  -5 -15  -2   19.30    2.80
  -5  15  -2   23.80    3.10
   5  15   2   19.00    3.40
  -5  15  -2   21.20    3.90
  -6 -15  -2  131.09    5.70
   6  15   2  140.59    6.90
  -6  15  -2  120.09    7.40
  -6  15  -2  130.29    6.10
  -7  15  -2    2.50    2.40
   7  15   2    7.00    2.80
  -8  15  -2   59.29    4.60
  -8  15  -2   63.59    6.00
   8  15   2   71.49    5.30
  -9  15  -2   21.00    4.10
   9  15   2   17.10    3.20
  -9  15  -2   14.90    2.90
 -10  15  -2  110.59    7.40
 -10  15  -2   95.99    5.80
  10  15   2  117.39    6.50
  11  15   2  141.99    7.40
 -11  15  -2  124.19    6.80
 -11  15  -2  127.89    8.00
 -12  15  -2    2.90    2.40
  12  15   2    7.00    2.90
 -12  15  -2    0.10    2.70
 -13  15  -2   17.40    6.80
  13  15   2   28.50    4.10
 -13  15  -2   25.20    3.80
  14  15   2   18.60    3.70
 -14  15  -2   12.00    3.30
 -14  15  -2    8.30    3.60
 -15  15  -2   10.50    3.50
 -15  15  -2   18.60    3.90
  15  15   2   19.50    3.90
 -14  16   2   25.80    4.20
  14  16  -2   34.00    3.80
  13  16  -2   21.40    3.20
 -12  16   2   24.90    4.10
  12  16  -2   36.60    4.00
 -11  16   2   84.49    5.90
  11  16  -2   88.49    5.50
 -10  16   2    4.60    2.70
  10  16  -2    8.80    2.40
   9  16  -2   71.19    4.70
  -9  16   2   69.69    5.40
   8 -16  -2   -2.00    2.10
   8  16  -2    3.50    1.90
  -8  16   2    0.90    2.20
   7 -16  -2    9.20    2.80
   7  16  -2   15.30    3.00
  -7  16   2   17.30    3.10
   6 -16  -2   89.29    6.50
  -6  16   2  104.39    5.90
   6  16  -2  104.09    5.30
   5 -16  -2   -1.00    2.20
   5  16  -2    0.50    1.80
  -5  16   2    2.60    2.40
  -4  16   2   31.90    3.90
   4  16  -2   28.50    3.20
   3 -16  -2    5.50    2.50
   3  16  -2    6.70    2.20
  -3  16   2    5.80    2.50
   2 -16  -2   45.40    4.70
   2  16  -2   47.80    3.80
   2  16  -2   48.80    4.70
  -2  16   2   48.40    4.70
   1 -16  -2   21.40    3.40
   1  16  -2   26.30    3.60
  -1  16   2   25.80    3.80
   1  16  -2   26.50    3.10
   0 -16  -2   13.50    3.00
   0  16   2   18.10    3.40
   0  16  -2   17.00    2.60
   0  16  -2   19.30    3.50
  -1 -16  -2   54.09    4.70
  -1  16  -2   53.49    5.10
   1  16   2   55.89    4.80
  -1  16  -2   53.79    4.10
  -2 -16  -2  150.78    7.00
  -2  16  -2  160.88    8.20
  -2  16  -2  160.08    6.50
   2  16   2  159.48    7.20
  -3 -16  -2    1.20    2.00
   3  16   2    3.10    2.10
  -3  16  -2    1.00    1.80
  -3  16  -2    1.80    2.40
  -4 -16  -2   41.60    3.90
  -4  16  -2   44.00    4.00
  -4  16  -2   40.00    5.20
   4  16   2   50.19    4.50
  -5 -16  -2    3.10    1.80
   5  16   2    3.50    2.40
  -5  16  -2   -0.40    2.00
   6  16   2  138.79    6.90
  -6  16  -2  120.89    7.60
  -6  16  -2  132.59    6.20
  -7  16  -2   45.80    5.50
  -7  16  -2   48.20    4.70
   7  16   2   49.30    4.90
  -8  16  -2    3.30    2.20
   8  16   2    5.20    2.40
  -8  16  -2    2.40    2.80
   9  16   2    8.30    2.40
  -9  16  -2   -2.00    2.30
  -9  16  -2    2.60    2.20
 -10  16  -2   55.39    6.70
 -10  16  -2   63.99    5.10
  10  16   2   71.89    5.50
 -11  16  -2    2.80    2.70
  11  16   2    5.00    2.40
 -11  16  -2    0.80    2.30
 -12  16  -2   11.70    3.40
 -12  16  -2    7.60    2.90
  13  16   2   28.10    4.10
 -13  16  -2   15.40    4.40
 -13  16  -2   25.60    5.00
 -11  17   2   11.40    4.00
  11  17  -2   18.10    2.60
  10  17  -2   65.09    4.70
 -10  17   2   45.00    5.00
   9  17  -2    4.60    2.30
  -9  17   2    2.10    2.40
  -8  17   2   -1.40    2.20
   8  17  -2    6.50    2.00
   7  17  -2    4.90    1.90
  -7  17   2    6.00    2.50
  -6  17   2   29.90    3.90
   6  17  -2   33.40    3.70
   5 -17  -2   -5.00    1.80
  -5  17   2    0.40    2.10
   4 -17  -2   -1.30    2.10
  -4  17   2   -1.30    1.90
   4  17  -2    4.80    2.10
   3 -17  -2   13.20    3.30
  -3  17   2   22.00    3.40
   3  17  -2   13.80    2.70
   2 -17  -2  139.09    7.60
   2  17  -2  162.98    6.70
  -2  17   2  142.89    7.20
   1 -17  -2    5.20    2.70
  -1  17   2    9.60    2.60
   1  17  -2    6.00    2.20
   0 -17  -2    7.50    3.00
   0  17   2    7.20    2.60
   0  17  -2   11.10    2.60
   0  17  -2    6.10    2.90
  -1 -17  -2    1.30    2.20
  -1  17  -2    4.90    2.80
   1  17   2    1.50    2.30
  -1  17  -2    1.60    2.20
  -2 -17  -2   27.10    3.80
   2  17   2   40.30    4.40
  -2  17  -2   32.80    4.20
  -2  17  -2   44.40    4.80
  -3 -17  -2    2.00    1.80
  -3  17  -2    5.90    3.80
  -3  17  -2   -1.50    2.20
   3  17   2    3.50    2.00
   4  17   2    5.40    2.20
  -4  17  -2    0.90    2.00
  -4  17  -2    0.90    2.60
  -5  17  -2    3.40    2.50
  -5  17  -2    3.20    1.90
   5  17   2    9.00    2.50
  -6  17  -2   19.50    4.00
  -6  17  -2   36.60    4.00
   6  17   2   31.00    4.20
   7  17   2   17.50    3.20
  -7  17  -2    9.90    2.70
  -7  17  -2    9.30    4.20
  -8  17  -2   23.90    3.30
  -8  17  -2   19.50    4.60
   8  17   2   33.70    4.20
  -9  17  -2   17.90    4.40
  -9  17  -2   15.40    3.10
 -10  17  -2   24.50    3.70
  -6  18   2   15.90    3.20
   6  18  -2   25.30    3.20
  -5  18   2    2.20    2.30
   5  18  -2    1.90    2.10
  -4  18   2    4.40    2.40
   4  18  -2    2.50    1.90
  -3  18   2    3.60    2.10
   2  18  -2   -2.70    1.70
  -2  18   2    3.80    2.10
   1 -18  -2   -0.70    2.20
   1  18  -2    2.20    2.00
  -1  18   2    5.10    2.10
   0 -18  -2    2.80    2.50
   0  18   2    5.00    2.00
   0  18  -2    5.10    2.20
  -1 -18  -2    6.20    2.60
  -1  18  -2   10.00    2.40
   1  18   2   12.80    2.70
  -2  18  -2    7.30    2.50
   2  18   2   17.10    3.00
   3  18   2    5.60    2.50
  -3  18  -2    2.40    2.20
  -4  18  -2    1.80    2.20
   4  18   2    4.20    2.40
  29   0  -3    1.30    3.20
  27   0  -3   -3.20    2.90
  26   0  -3   -1.30    2.40
  26   0  -3    0.10    2.80
  25   0  -3    4.10    3.00
  25   0  -3   -0.20    2.20
  24   0  -3    1.30    2.60
  24   0  -3    0.90    2.10
  23   0  -3    2.10    2.90
  23   0  -3    0.80    2.10
  22   0  -3   -1.10    2.30
  22   0  -3   -0.70    1.90
  21   0  -3   -0.50    1.80
  20   0  -3   -1.10    1.30
  20   0  -3    0.10    2.30
  19   0  -3    0.90    2.20
  19   0  -3    3.30    1.40
  18   0  -3   -0.60    1.10
  18   0  -3    0.20    2.00
  17   0  -3    0.60    1.10
  17   0  -3    1.90    2.10
  16   0  -3    0.00    1.00
  16   0  -3   -1.50    1.70
  15   0  -3    1.70    1.00
  15   0  -3   -0.30    1.80
  14   0  -3    0.20    0.90
  14   0  -3    0.40    1.60
  13   0  -3   -0.40    1.60
  13   0  -3   -0.90    0.90
  12   0  -3   -0.50    0.80
  12   0  -3    0.20    1.50
  11   0  -3   -0.20    0.80
  11   0  -3    0.00    1.50
  10   0  -3   -0.40    1.30
  10   0  -3    0.20    0.80
   9   0  -3   -0.10    1.10
   8   0  -3    0.80    0.90
   8   0  -3    1.40    0.50
   7   0  -3   -0.30    0.70
   7   0  -3    0.30    0.50
  -6   0   3    0.70    0.70
   6   0  -3   -0.10    0.80
  -5   0   3    0.60    0.70
   5   0  -3    0.60    0.70
  -4   0   3    0.20    0.60
   4   0  -3    1.50    0.70
   3   0  -3    0.00    0.50
  -3   0   3    0.70    0.60
   2   0  -3    1.50    0.40
  -2   0   3    1.70    0.40
  -1   0   3    0.30    0.40
   1   0  -3    0.40    0.40
   0   0   3    0.20    0.40
   0   0  -3    0.40    0.40
   1   0   3    0.00    0.50
  -1   0  -3    0.80    0.50
   2   0   3    0.10    0.60
  -2   0  -3    0.00    0.60
  -3   0  -3    0.20    0.50
   3   0   3   -0.10    0.70
   4   0   3    0.40    0.60
  -4   0  -3    1.20    0.60
   5   0   3    0.80    0.70
  -5   0  -3    0.90    0.60
  -6   0  -3    0.40    0.70
   6   0   3    0.40    0.80
   7   0   3    1.70    1.00
  -7   0  -3    0.60    0.90
  -7   0  -3    0.90    0.70
   8   0   3    0.70    1.20
  -8   0  -3    1.20    0.90
  -9   0  -3   -0.80    0.90
   9   0   3    0.40    1.40
 -10   0  -3    0.30    1.00
  10   0   3   -1.40    1.30
  11   0   3   -2.80    1.30
 -11   0  -3    1.00    1.00
 -12   0  -3    2.20    1.20
  12   0   3    2.20    1.70
 -13   0  -3    0.80    1.20
  13   0   3   -0.60    1.70
  14   0   3    1.70    1.90
 -14   0  -3    3.20    1.50
 -15   0  -3   -0.20    1.10
  16   0   3   -2.10    1.90
 -16   0  -3    0.70    1.30
  16   0   3    0.30    2.00
  17   0   3   -1.50    2.00
 -17   0  -3    0.60    1.30
  17   0   3   -1.10    1.90
  18   0   3    1.80    2.50
  18   0   3   -0.50    2.10
 -18   0  -3   -1.90    1.40
  19   0   3   -1.70    2.30
 -19   0  -3    0.90    1.50
  20   0   3    1.20    2.60
 -20   0  -3    1.40    1.50
  20   0   3    0.10    2.30
  21   0   3    0.00    2.50
 -21   0  -3   -0.60    1.60
  21   0   3   -0.40    2.50
 -22   0  -3   -0.60    1.60
  22   0   3    1.60    2.60
  22   0   3   -0.90    2.40
  23   0   3   -2.50    2.70
  23   0   3    2.70    2.90
  24   0   3    1.30    2.80
  24   0   3    1.00    3.00
  25   0   3    0.60    3.00
  27   0   3    0.10    3.30
  29  -1  -3   -1.10    3.20
  29   1  -3    0.30    3.10
  28  -1  -3    8.80    4.30
  27  -1  -3   12.70    3.80
  27   1  -3   11.90    4.00
  26  -1  -3    1.20    2.90
  26  -1  -3   -2.30    2.30
  26   1  -3    0.40    2.90
  26   1  -3    2.30    2.50
  25  -1  -3   25.90    4.50
  25  -1  -3   21.00    3.40
  25   1  -3   22.90    3.50
  25   1  -3   28.70    4.80
  24  -1  -3    3.60    2.30
  24  -1  -3    6.20    3.00
  24   1  -3    3.80    2.90
  24   1  -3    7.00    2.70
  23  -1  -3   34.60    3.70
  23  -1  -3   21.00    4.10
  23   1  -3   27.50    3.50
  23   1  -3   24.00    4.00
  22  -1  -3    2.50    2.20
  22  -1  -3    2.60    2.70
  22   1  -3    2.40    2.80
  22   1  -3    2.80    2.10
  21  -1  -3    0.50    1.90
  21  -1  -3    1.70    1.50
  21   1  -3    0.30    1.80
  20  -1  -3   20.60    3.60
  20  -1  -3   23.70    2.40
  20   1  -3   21.30    3.80
  20   1  -3   23.10    2.90
  19  -1  -3   38.80    2.90
  19  -1  -3   41.60    4.50
  19   1  -3   33.40    4.10
  18  -1  -3   18.50    2.10
  18  -1  -3   23.90    3.60
  18   1  -3   19.00    1.80
  18   1  -3   22.10    3.40
  17  -1  -3  191.28    7.90
  17  -1  -3  197.18    6.00
  17   1  -3  202.68    8.00
  17   1  -3  199.58    5.40
  16  -1  -3   78.59    4.90
  16  -1  -3   76.09    3.50
  16   1  -3   74.59    2.90
  16   1  -3   76.59    4.90
  15  -1  -3   71.29    3.30
  15  -1  -3   74.69    4.60
  15   1  -3   68.99    2.70
  15   1  -3   68.99    4.50
  14  -1  -3  152.88    6.30
  14  -1  -3  149.49    4.90
  14   1  -3  151.78    4.20
  14   1  -3  153.98    6.30
  13  -1  -3   99.69    4.90
  13  -1  -3  100.09    3.70
  13   1  -3   97.59    3.20
  13   1  -3   96.89    4.90
  12  -1  -3  191.78    6.70
  12  -1  -3  181.28    5.30
  12   1  -3  192.98    6.80
  11  -1  -3   65.59    2.80
  11  -1  -3   63.59    3.80
  11   1  -3   67.99    3.90
  11   1  -3   63.89    2.30
  10  -1  -3   23.70    1.80
  10  -1  -3   28.10    2.70
  10   1  -3   24.70    2.80
  10   1  -3   25.20    1.40
   9  -1  -3   81.29    2.80
   9  -1  -3   80.89    3.70
   9   1  -3   77.29    2.40
   9   1  -3   80.09    3.60
  -9   1   3   78.29    3.50
   8  -1  -3  792.02   17.70
   8  -1  -3  783.32   16.80
   8   1  -3  798.42   17.70
  -8   1   3  789.22   17.60
   7  -1  -3  253.47    6.70
   7  -1  -3  261.47    6.20
   7   1  -3  252.57    6.70
  -7   1   3  250.17    6.70
   6  -1  -3   28.70    1.50
   6  -1  -3   26.90    1.80
   6   1  -3   25.80    1.70
   5   1  -3  253.87    6.20
  -4  -1   3 3209.28  107.29
   4  -1  -3 3199.08  119.69
  -4   1   3 3360.66  124.69
   4   1  -3 3296.57  105.49
   3  -1  -3    6.60    0.90
   3   1  -3    6.10    0.70
  -3   1   3    5.30    0.80
  -2  -1   3   43.90    1.30
   2   1  -3   43.70    1.30
  -1  -1   3 1516.55   58.59
   1  -1  -3 1511.75   75.79
   1   1  -3 1558.84   60.49
  -1   1   3 1631.94   77.29
   0  -1  -3  626.14   13.20
   0  -1   3  617.34   12.80
   0   1   3  617.04   13.30
   0   1  -3  641.94   12.90
  -1  -1  -3    4.40    0.80
   1  -1   3    3.60    0.70
   1   1   3    5.30    0.80
  -1   1  -3    3.70    0.60
   2  -1   3    1.70    0.60
  -2  -1  -3    1.50    0.60
   2   1   3    0.80    0.70
  -2   1  -3    2.20    0.60
   3  -1   3  576.14   12.60
  -3  -1  -3  599.94   12.60
   3   1   3  587.84   12.80
  -3   1  -3  595.44   12.50
  -4  -1  -3  140.69    3.90
   4  -1   3  147.29    3.90
   4   1   3  140.59    4.00
  -4   1  -3  148.99    3.80
   5  -1   3   44.60    2.10
  -5  -1  -3   48.40    2.00
  -5   1  -3   46.10    2.00
  -5   1  -3   44.70    1.90
   5   1   3   48.40    2.20
   6  -1   3    6.90    1.10
  -6  -1  -3    6.70    1.10
   6   1   3    5.20    1.10
  -6   1  -3    4.80    1.00
  -6   1  -3    5.00    0.90
  -7  -1  -3  326.27    8.20
   7  -1   3  350.16    8.50
  -7   1  -3  343.67    8.10
   7   1   3  334.67    8.50
   8  -1   3  138.49    4.70
  -8  -1  -3  141.49    3.80
   8   1   3  133.69    4.70
  -8   1  -3  137.29    4.20
   9  -1   3    3.00    1.50
  -9  -1  -3    2.10    0.90
  -9   1  -3    1.10    1.10
   9   1   3   -0.30    1.40
 -10  -1  -3  115.69    3.50
  10  -1   3  106.49    4.50
 -10   1  -3  117.49    4.10
  10   1   3  103.89    4.60
 -11  -1  -3  287.07    6.90
  11  -1   3  256.17    8.10
  11   1   3  267.97    8.30
 -11   1  -3  296.77    7.60
 -12  -1  -3    4.20    1.20
  12  -1   3    4.40    2.00
  12  -1   3    1.90    1.70
 -12   1  -3    2.30    1.50
  12   1   3    2.90    1.70
  13  -1   3   63.09    4.30
 -13  -1  -3   58.89    2.70
  13  -1   3   60.09    3.90
  13   1   3   54.49    3.90
 -13   1  -3   60.39    3.20
 -14  -1  -3  294.17    7.50
  14  -1   3  290.27    9.10
  14  -1   3  301.07    9.70
 -14   1  -3  296.37    8.10
  14   1   3  293.07    9.30
  15  -1   3   63.49    4.30
 -15  -1  -3   69.09    3.00
  15  -1   3   68.49    4.80
  15   1   3   71.09    5.00
 -15   1  -3   69.29    3.60
 -16  -1  -3   44.40    2.60
  16  -1   3   43.90    4.40
  16  -1   3   38.70    3.80
 -16   1  -3   37.10    3.00
  16   1   3   38.90    3.80
 -17  -1  -3    4.50    1.40
  17  -1   3    3.00    2.50
  17  -1   3    0.60    2.10
  17   1   3    5.20    2.50
 -17   1  -3    3.10    1.60
  18  -1   3  148.19    7.30
 -18  -1  -3  148.99    5.90
  18  -1   3  151.18    6.70
 -18   1  -3  137.69    5.40
  18   1   3  149.59    6.80
  18   1   3  140.09    7.30
  19  -1   3   20.60    3.40
 -19  -1  -3   14.70    1.90
  19  -1   3   15.70    3.60
 -19   1  -3   17.60    2.40
  19   1   3   13.80    3.40
  19   1   3   15.80    3.20
  20  -1   3   10.90    3.20
 -20  -1  -3    7.60    1.80
  20  -1   3   10.30    3.00
  20   1   3    3.50    2.60
  20   1   3    6.30    3.00
 -20   1  -3    6.90    1.90
  21  -1   3   13.20    3.60
 -21  -1  -3    8.30    1.80
  21  -1   3   10.90    3.10
 -21   1  -3   14.30    2.40
  21   1   3   11.60    3.20
  21   1   3   15.00    3.40
  22  -1   3    3.80    2.90
  22  -1   3    3.00    3.00
 -22   1  -3    5.90    2.00
  22   1   3    3.70    3.10
  22   1   3    2.70    3.00
  23  -1   3    6.00    3.10
  23  -1   3   -1.00    2.70
 -23   1  -3    1.80    1.90
  23   1   3    3.30    2.90
  23   1   3    0.80    3.00
  24  -1   3   12.10    3.60
  24  -1   3    9.70    3.20
  24   1   3    9.90    3.20
  24   1   3   12.80    3.50
  25   1   3   20.80    4.40
  26  -1   3   -0.30    3.10
  26   1   3    2.50    4.20
  27  -1   3    0.90    3.10
  27   1   3   -2.30    3.00
  29  -2  -3    5.70    3.80
  29   2  -3    3.00    3.80
  28  -2  -3    1.50    3.40
  28   2  -3    5.60    3.70
  27  -2  -3  107.29    7.80
  27   2  -3   95.09    7.50
  26  -2  -3   -0.70    2.40
  26  -2  -3   -3.50    2.50
  26   2  -3   -2.20    2.60
  26   2  -3    0.90    2.40
  25  -2  -3   32.90    5.00
  25  -2  -3   31.30    3.90
  25   2  -3   28.60    3.80
  25   2  -3   22.30    4.50
  24  -2  -3    3.20    2.40
  24  -2  -3    0.70    2.50
  24   2  -3    1.10    2.90
  24   2  -3    5.80    3.80
  23  -2  -3  124.19    6.00
  23  -2  -3  104.09    7.10
  23   2  -3  105.99    5.70
  23   2  -3  112.89    7.30
  22  -2  -3   -2.70    1.80
  22  -2  -3    2.60    1.80
  22  -2  -3    4.80    2.80
  22   2  -3    0.30    1.90
  22   2  -3    1.90    2.30
  21  -2  -3    8.30    2.30
  21  -2  -3    7.50    2.00
  21   2  -3    6.20    3.10
  21   2  -3    6.30    2.20
  20  -2  -3  170.48    6.10
  20  -2  -3  187.78    8.30
  20   2  -3  172.88    6.70
  20   2  -3  180.88    8.30
  19  -2  -3   81.09    5.70
  19  -2  -3   69.19    3.80
  19   2  -3   73.89    5.50
  18  -2  -3    8.10    1.80
  18  -2  -3   11.20    2.90
  18   2  -3    5.40    2.50
  17  -2  -3   20.80    2.20
  17  -2  -3   25.70    3.50
  17   2  -3   19.90    3.40
  16  -2  -3  780.62   19.70
  16  -2  -3  765.92   17.60
  16   2  -3  790.52   19.60
  16   2  -3  759.72   16.50
  15  -2  -3   49.20    3.10
  15  -2  -3   54.49    4.20
  15   2  -3   55.89    4.20
  15   2  -3   53.89    2.10
  14  -2  -3  175.98    6.80
  14  -2  -3  162.98    5.50
  14   2  -3  179.68    6.80
  14   2  -3  172.48    4.30
  13  -2  -3    9.20    2.20
  13  -2  -3   11.60    1.60
  13   2  -3   10.50    1.00
  12  -2  -3 1263.97   27.60
  12  -2  -3 1207.58   26.30
  12   2  -3 1223.78   25.10
  11  -2  -3  134.89    4.50
  11  -2  -3  139.89    5.40
 -11   2   3  135.59    5.30
  11   2  -3  133.39    3.40
  10  -2  -3  189.78    5.40
  10  -2  -3  194.48    6.40
 -10   2   3  192.18    6.20
   9  -2  -3  688.83   15.80
   9  -2  -3  647.14   14.80
   9   2  -3  687.53   13.90
  -9   2   3  667.03   15.60
   8  -2  -3  150.58    4.30
  -8   2   3  146.49    4.80
   7  -2  -3    5.90    1.00
   7  -2  -3    7.20    1.30
  -7   2   3    4.20    1.10
   6  -2  -3 1199.78   25.60
   6  -2  -3 1240.68   25.20
  -6   2   3 1189.98   25.60
   5  -2  -3 2111.69   42.50
   5  -2  -3 2106.29   42.80
  -5   2   3 2039.50   42.60
   4  -2  -3  596.54   13.80
   4  -2  -3  669.43   14.30
  -3   2   3   42.70    2.00
  -2   2   3   52.59    2.20
   1  -2  -3 4053.99  147.69
   1   2  -3 4098.19  103.09
  -1   2   3 4156.98  149.49
   0  -2   3 3163.08   92.79
   0  -2  -3 2942.61  121.69
   0   2  -3 3082.09   87.19
   0   2   3 3263.17  127.09
   1  -2   3   61.79    1.60
   1  -2   3   62.39    1.60
  -1  -2  -3   62.69    2.20
  -1   2  -3   61.39    1.80
   1   2   3   60.19    2.30
  -2  -2  -3    2.90    0.70
   2  -2   3    2.50    0.60
   2  -2   3    3.00    0.60
  -2   2  -3    2.10    0.50
   2   2   3    1.40    0.80
   3  -2   3  322.37    7.20
   3  -2   3  307.57    7.00
  -3  -2  -3  307.27    7.10
  -3   2  -3  313.17    6.90
  -3   2  -3  310.17    7.40
   3   2   3  302.97    7.30
  -4  -2  -3 1299.97   26.10
   4  -2   3 1216.48   26.30
   4  -2   3 1278.77   26.30
  -4   2  -3 1266.77   25.80
   4   2   3 1253.07   26.30
  -4   2  -3 1266.67   26.30
   5  -2   3  833.82   18.20
  -5  -2  -3  851.51   17.80
   5  -2   3  844.72   17.80
  -5   2  -3  850.11   18.00
   5   2   3  829.42   18.00
  -5   2  -3  819.02   17.60
   6  -2   3  708.33   15.50
  -6  -2  -3  704.83   15.40
   6  -2   3  702.43   15.90
   6   2   3  724.23   15.80
  -6   2  -3  701.33   15.30
  -6   2  -3  717.23   15.60
   7  -2   3  280.27    7.10
  -7  -2  -3  272.37    7.50
   7  -2   3  272.67    7.50
   7   2   3  273.87    7.40
  -7   2  -3  268.37    7.10
   8  -2   3  249.48    6.70
  -8   2  -3  240.28    6.60
   8   2   3  236.08    6.90
  -9  -2  -3  194.08    4.70
   9  -2   3  196.08    6.40
   9  -2   3  179.28    5.70
  -9   2  -3  185.88    5.80
   9   2   3  183.18    6.10
 -10  -2  -3  564.94   12.00
  10  -2   3  559.24   14.00
  10  -2   3  550.84   13.50
 -10   2  -3  564.54   13.30
  10   2   3  550.74   13.70
  11  -2   3  260.87    7.70
 -11  -2  -3  263.97    6.30
  11  -2   3  273.87    8.30
  11   2   3  244.88    7.90
 -11   2  -3  266.47    7.40
 -12  -2  -3  187.58    4.80
  12  -2   3  186.08    6.80
  12  -2   3  171.38    6.20
  12   2   3  165.68    6.40
 -12   2  -3  186.68    5.90
  13  -2   3    2.00    1.70
  13  -2   3   -0.90    1.40
 -13  -2  -3    2.60    1.00
  13   2   3   -0.30    1.70
 -13   2  -3    2.30    1.30
  14  -2   3  178.98    6.60
 -14  -2  -3  169.78    4.70
  14  -2   3  172.28    7.00
  14   2   3  172.78    6.70
 -14   2  -3  178.48    5.90
 -15  -2  -3  545.25   12.50
  15  -2   3  568.04   14.70
  15  -2   3  576.24   15.60
  15   2   3  557.24   14.90
 -15   2  -3  573.94   13.80
  16  -2   3   50.79    4.60
 -16  -2  -3   55.69    2.60
  16  -2   3   50.29    4.20
 -16   2  -3   50.09    3.50
  16   2   3   54.09    4.50
  17  -2   3   33.10    3.70
  17  -2   3   37.30    4.30
 -17  -2  -3   32.70    2.30
 -17   2  -3   30.90    3.00
  17   2   3   35.30    3.90
  18  -2   3   68.49    4.90
  18  -2   3   62.19    5.40
 -18  -2  -3   68.99    3.00
  18   2   3   77.19    5.20
 -18   2  -3   71.79    4.10
  19  -2   3   75.89    5.90
 -19  -2  -3   80.09    3.40
  19  -2   3   80.89    5.40
  19   2   3   80.39    5.50
 -19   2  -3   81.39    4.40
  20  -2   3   26.80    4.20
  20  -2   3   29.60    4.00
 -20   2  -3   33.80    3.30
  20   2   3   33.50    4.20
  21  -2   3   18.40    3.50
  21  -2   3   16.30    3.70
  21   2   3   16.00    3.90
 -21   2  -3   14.60    2.50
  21   2   3   14.90    3.30
  22  -2   3   99.39    6.90
  22  -2   3   85.49    6.10
  22   2   3   84.49    8.00
  22   2   3   68.49    6.40
 -22   2  -3   80.59    4.90
  23  -2   3   -1.70    2.70
 -23   2  -3    8.10    2.30
  23   2   3    4.10    2.90
  23   2   3    6.40    3.30
  24  -2   3   10.40    3.40
  24  -2   3    7.90    3.10
  24   2   3    0.60    3.00
  24   2   3    3.40    3.40
 -24   2  -3   10.10    2.40
  25  -2   3   15.20    3.90
  25  -2   3   21.00    4.10
  25   2   3   15.80    4.30
  26  -2   3   45.60    5.70
  26   2   3   37.00    5.40
  27   2   3   11.20    3.90
  29  -3  -3   38.50    5.80
  29   3  -3   40.40    5.70
  28  -3  -3    0.10    2.80
  28   3  -3    4.30    3.10
  27  -3  -3   47.30    6.00
  27   3  -3   51.39    6.10
  26  -3  -3    4.60    2.60
  26  -3  -3    3.70    3.10
  26   3  -3    5.60    3.30
  26   3  -3    5.40    3.40
  25  -3  -3   27.10    4.60
  25  -3  -3   27.80    3.70
  25   3  -3   29.60    3.90
  25   3  -3   34.70    5.20
  24  -3  -3   29.20    3.60
  24  -3  -3   29.80    4.80
  24   3  -3   23.40    4.30
  23  -3  -3   80.49    4.80
  23  -3  -3   80.99    6.60
  23  -3  -3   83.59    5.10
  23   3  -3   79.69    5.20
  23   3  -3   73.39    6.20
  22  -3  -3   18.70    2.70
  22  -3  -3   16.50    3.70
  22  -3  -3   16.10    2.80
  22   3  -3   18.70    3.10
  22   3  -3   18.70    3.80
  21  -3  -3   36.10    3.50
  21  -3  -3   40.40    3.80
  21   3  -3   45.30    5.10
  21   3  -3   42.60    3.80
  20  -3  -3  193.28    8.50
  20  -3  -3  175.68    6.70
  20  -3  -3  175.08    6.30
  20   3  -3  167.28    8.10
  20   3  -3  176.48    6.70
  19  -3  -3  324.17   11.30
  19  -3  -3  306.97    9.10
  19   3  -3  312.17    9.40
  19   3  -3  331.17   11.20
  18  -3  -3   78.59    5.40
  18  -3  -3   69.69    4.00
  18   3  -3   64.59    5.00
  17  -3  -3    6.30    2.40
  17  -3  -3    7.90    1.80
  17   3  -3    3.80    2.30
  16  -3  -3  406.46   10.60
  16  -3  -3  397.66   12.10
  15  -3  -3  111.79    5.60
  15  -3  -3  102.79    4.40
  14  -3  -3  254.27    8.50
  14  -3  -3  248.18    7.40
  13  -3  -3   19.90    2.10
  13  -3  -3   26.20    3.00
 -13   3   3   19.30    2.60
 -13   3   3   20.90    2.50
  12  -3  -3 1029.00   22.90
  12  -3  -3 1063.89   24.00
 -12   3   3 1061.39   23.90
 -12   3   3 1019.00   23.50
  11  -3  -3    1.30    1.20
  11  -3  -3   -0.10    1.40
 -11   3   3    1.90    1.40
 -11   3   3   -0.40    1.30
  10  -3  -3  530.05   12.80
  10  -3  -3  502.85   11.90
 -10   3   3  513.55   12.60
 -10   3   3  453.15   13.50
   9  -3  -3  190.98    5.50
  -9   3   3  190.28    6.10
  -9   3   3  183.58    6.10
   8  -3  -3 1292.47   27.30
   8  -3  -3 1218.48   26.60
  -8   3   3 1237.88   27.20
  -8   3   3 1307.87   27.30
   7  -3  -3  315.87    8.00
   7  -3  -3  296.27    7.50
  -7   3   3  294.27    8.00
  -7   3   3  299.47    7.90
   6  -3  -3  144.49    4.20
   6  -3  -3  139.89    4.50
  -6   3   3  138.89    4.40
   5  -3  -3  991.70   21.50
   5  -3  -3 1041.00   21.80
  -5   3   3 1018.30   21.80
   4  -3  -3 1799.72   37.00
   4  -3  -3 1844.12   37.10
  -4   3   3 1759.12   37.10
   3  -3  -3  287.97    7.40
   3  -3  -3  361.66    8.10
  -3   3   3  289.87    8.00
   2  -3  -3   56.09    2.20
   2  -3  -3   55.09    2.20
  -2   3   3   52.39    2.30
   1  -3  -3  267.87    6.50
  -1   3   3  276.07    6.70
   1   3  -3  275.77    6.50
   0  -3  -3  714.53   14.80
   0   3   3  663.83   15.40
   0   3  -3  709.93   15.00
  -1  -3  -3   15.90    1.20
  -1   3  -3   16.80    0.80
   1   3   3   17.80    1.40
  -1   3  -3   16.20    0.80
  -1   3  -3   18.20    1.70
  -2  -3  -3    4.60    0.80
  -2   3  -3    7.10    0.80
  -2   3  -3    5.60    1.00
   2   3   3    3.10    0.80
  -2   3  -3    4.30    0.60
   3  -3   3 1979.50   39.60
   3  -3   3 1974.40   39.70
  -3  -3  -3 2018.20   40.00
   3   3   3 1933.71   40.20
  -3   3  -3 1953.60   40.40
  -3   3  -3 1982.90   40.00
  -3   3  -3 1958.00   39.60
  -4  -3  -3    7.30    1.00
   4  -3   3    5.40    0.80
   4  -3   3    6.80    1.00
  -4   3  -3    4.20    0.80
   4   3   3    6.30    1.00
  -4   3  -3    5.20    1.00
  -4   3  -3    6.70    0.80
   5  -3   3  511.85   11.40
  -5  -3  -3  528.95   11.50
   5  -3   3  533.65   11.70
   5   3   3  514.45   11.90
  -5   3  -3  521.85   12.00
  -5   3  -3  507.15   11.30
   6  -3   3  106.59    3.80
  -6  -3  -3  105.09    3.40
   6  -3   3   98.99    3.30
   6   3   3  101.99    3.80
  -6   3  -3  100.09    3.80
   7  -3   3 2142.49   44.60
   7  -3   3 2163.48   44.10
  -7   3  -3 2190.48   45.60
   7   3   3 2121.39   44.60
   8  -3   3    9.30    1.80
   8  -3   3    7.70    1.50
  -8   3  -3    5.90    1.60
   8   3   3    7.80    1.70
   9  -3   3  155.48    5.10
   9  -3   3  165.48    5.70
   9   3   3  156.68    5.50
  -9   3  -3  157.28    5.40
  10  -3   3  163.48    6.00
 -10  -3  -3  175.88    4.10
  10  -3   3  164.58    5.50
  10   3   3  167.28    5.90
 -10   3  -3  169.98    5.70
 -11  -3  -3  280.87    6.20
  11  -3   3  267.07    7.80
  11  -3   3  279.47    8.50
 -11   3  -3  272.77    7.90
  11   3   3  268.17    8.30
  12  -3   3   27.00    2.70
 -12  -3  -3   31.80    1.60
  12  -3   3   33.10    3.20
  12   3   3   28.40    3.10
 -12   3  -3   27.40    2.70
  13  -3   3   32.60    3.10
 -13  -3  -3   43.60    1.80
  13  -3   3   45.10    3.80
 -13   3  -3   41.50    3.20
  13   3   3   39.30    3.60
 -14  -3  -3  447.26    9.80
  14  -3   3  440.16   12.00
  14  -3   3  463.15   12.90
 -14   3  -3  434.86   11.60
  14   3   3  469.05   14.10
  15  -3   3   79.59    5.10
  15  -3   3   71.79    4.40
 -15   3  -3   66.39    3.90
  15   3   3   80.09    4.90
  16  -3   3  128.09    6.40
  16  -3   3  128.39    6.70
  16   3   3  121.49    6.10
 -16   3  -3  127.49    5.30
  17  -3   3   10.90    2.60
  17  -3   3    9.50    2.90
  17   3   3   12.00    2.90
 -17   3  -3   10.50    2.20
  18  -3   3  211.98    8.80
  18  -3   3  213.38    8.10
 -18   3  -3  203.58    7.20
  18   3   3  212.68    8.40
  19  -3   3   51.39    5.10
  19  -3   3   51.49    4.70
 -19   3  -3   44.50    3.90
  19   3   3   52.39    5.00
  20  -3   3   46.00    5.00
  20  -3   3   56.19    4.70
  20   3   3   50.39    4.90
 -20   3  -3   45.30    3.90
  21  -3   3   18.40    3.30
  21  -3   3    8.40    3.40
  21   3   3   10.90    3.30
 -21   3  -3   10.30    2.50
  22  -3   3   86.79    6.50
  22  -3   3  100.29    6.20
 -22   3  -3   89.19    5.20
  22   3   3   83.19    6.80
  22   3   3   94.29    6.50
  23  -3   3    5.90    3.10
  23  -3   3    3.10    3.10
 -23   3  -3    2.10    2.00
  23   3   3    6.00    3.50
  23   3   3   -4.00    2.30
  24  -3   3   10.70    3.10
  24  -3   3   12.60    3.50
 -24   3  -3   18.20    3.10
  24   3   3    8.50    3.40
  25  -3   3   51.09    5.40
  25  -3   3   42.20    5.60
  25   3   3   36.80    5.70
 -25   3  -3   40.20    4.10
  26  -3   3   41.30    5.10
  26   3   3   45.10    5.90
  28  -4  -3   -1.60    3.20
  28   4  -3    0.40    2.90
  27  -4  -3   22.30    4.70
  27   4  -3   22.00    4.60
  26  -4  -3   -1.90    2.80
  26  -4  -3    0.50    2.40
  26   4  -3    1.90    2.80
  25  -4  -3   81.79    6.80
  25  -4  -3   57.89    5.00
  25   4  -3   71.69    6.30
  25   4  -3   65.29    5.30
  24  -4  -3   32.00    4.80
  24  -4  -3   33.40    3.60
  24  -4  -3   38.80    3.90
  24   4  -3   42.90    5.10
  24   4  -3   35.40    4.00
  23  -4  -3   51.39    4.40
  23  -4  -3   44.10    4.30
  23  -4  -3   46.40    5.50
  23   4  -3   48.90    5.30
  23   4  -3   60.99    4.60
  22  -4  -3   41.80    3.90
  22  -4  -3   38.80    3.70
  22  -4  -3   31.80    4.60
  22   4  -3   31.90    4.50
  22   4  -3   41.30    4.00
  21  -4  -3  106.39    5.30
  21  -4  -3   87.49    4.80
  21   4  -3  106.49    6.60
  21   4  -3   86.69    5.00
  20  -4  -3   76.59    4.80
  20  -4  -3   85.49    6.20
  20  -4  -3   96.89    5.00
  20   4  -3   95.79    6.30
  20   4  -3  101.59    5.20
  19  -4  -3  122.79    5.50
  19  -4  -3  115.19    6.70
  19   4  -3  122.09    5.50
  18  -4  -3  244.18    9.30
  18  -4  -3  233.78    7.70
  18   4  -3  235.48    7.70
  17  -4  -3   40.50    4.20
  17  -4  -3   38.00    3.40
  16  -4  -3  234.28    7.50
  16  -4  -3  232.48    8.60
  15  -4  -3   88.39    5.10
  15  -4  -3   81.59    4.20
 -15   4   3   81.59    4.90
 -15   4   3   85.99    4.80
  14  -4  -3  249.48    8.40
  14  -4  -3  231.68    7.40
 -14   4   3  247.28    8.30
 -14   4   3  244.98    8.20
  13  -4  -3    1.90    1.70
  13  -4  -3    2.70    1.40
 -13   4   3    1.70    1.50
 -13   4   3    1.80    1.60
  12  -4  -3  355.06    9.80
  12  -4  -3  353.16   10.30
 -12   4   3  384.56   10.60
 -12   4   3  381.66   10.40
  11  -4  -3    0.80    1.50
  11  -4  -3   -0.80    1.10
 -11   4   3   -0.60    1.30
 -11   4   3    1.90    1.50
  10  -4  -3  349.77    9.10
  10  -4  -3  347.67    9.60
 -10   4   3  325.67    9.70
 -10   4   3  356.36    9.60
   9  -4  -3  289.77   10.60
   9  -4  -3  248.18    7.10
  -9   4   3  264.97    7.60
  -9   4   3  240.38    7.70
   8  -4  -3 1326.67   28.60
   8  -4  -3 1379.16   29.10
  -8   4   3 1359.76   29.10
  -8   4   3 1330.17   29.40
   7  -4  -3  948.81   21.10
   7  -4  -3 1000.20   21.40
   7   4  -3  986.30   19.90
  -7   4   3  935.01   21.90
  -7   4   3  986.90   21.40
   6  -4  -3  315.37    8.00
   6  -4  -3  313.27    8.10
  -6   4   3  311.77    8.20
   6   4  -3  311.17    7.00
  -6   4   3  321.37    8.50
   5  -4  -3   82.39    3.10
   5  -4  -3   79.59    3.10
   5   4  -3   79.29    2.50
  -5   4   3   81.99    3.30
   4  -4  -3  580.04   13.10
   4  -4  -3  608.34   13.20
  -4   4   3  573.84   13.30
   4   4  -3  581.94   12.60
   3  -4  -3  901.31   19.80
   3  -4  -3  939.51   19.80
   3   4  -3  935.61   19.50
  -3   4   3  933.71   20.00
   2  -4  -3   45.40    2.00
   2  -4  -3   48.40    2.20
   2   4  -3   49.80    2.10
  -2   4   3   46.30    2.20
   1  -4  -3  256.27    6.50
   1  -4  -3  260.47    6.30
  -1   4   3  261.87    6.60
   1   4  -3  260.57    6.50
   0  -4  -3  383.86    9.00
   0  -4  -3  400.66    8.80
   0   4  -3  383.16    9.10
   0   4   3  388.66    9.10
  -1  -4  -3  904.61   19.20
  -1  -4  -3  917.11   19.00
   1   4   3  925.81   19.40
  -1   4  -3  895.41   19.60
  -2  -4  -3    7.90    1.00
  -2   4  -3    7.00    0.80
   2   4   3    6.20    1.10
  -2   4  -3    8.80    1.30
  -2   4  -3    7.90    0.70
   3  -4   3 2054.19   43.90
  -3   4  -3 2126.19   42.70
  -3   4  -3 2170.88   43.60
   3   4   3 2112.49   43.20
  -3   4  -3 2089.19   42.30
   4  -4   3  198.58    4.80
   4  -4   3  187.38    4.60
   4  -4   3  196.38    6.10
  -4  -4  -3  194.78    5.00
  -4   4  -3  194.88    5.70
  -4   4  -3  196.38    5.20
   4   4   3  192.48    5.40
  -4   4  -3  187.98    4.70
   5  -4   3  303.27    7.10
   5  -4   3  287.37    6.80
   5  -4   3  278.77    8.20
  -5  -4  -3  294.87    7.10
  -5   4  -3  299.37    7.50
   5   4   3  294.47    7.50
   6  -4   3   18.40    2.40
  -6  -4  -3   17.80    1.70
   6  -4   3   17.20    1.80
   6  -4   3   15.60    1.50
   6   4   3   17.20    1.90
  -6   4  -3   16.20    1.90
  -6   4  -3   17.30    2.00
   7  -4   3 2062.19   41.90
   7  -4   3 1962.20   42.70
   7  -4   3 2044.00   41.30
  -7   4  -3 1974.60   42.30
   7   4   3 2049.09   42.10
   8  -4   3   77.49    3.20
   8  -4   3   71.49    3.50
   8   4   3   79.19    3.80
  -8   4  -3   76.59    3.90
   9  -4   3  359.66    9.80
   9  -4   3  368.86    9.30
  -9   4  -3  368.56    9.90
   9   4   3  377.16    9.90
  10  -4   3  114.59    4.30
  10  -4   3  123.29    4.90
  10   4   3  117.09    4.80
 -10   4  -3  117.59    4.80
  11  -4   3  223.88    7.00
  11  -4   3  250.27    7.70
 -11   4  -3  249.48    7.50
  11   4   3  229.08    7.50
  12  -4   3  116.69    5.30
  12  -4   3  111.59    4.70
 -12   4  -3  123.99    5.00
  12   4   3  110.79    5.20
  13  -4   3  201.08    7.30
  13  -4   3  193.28    6.60
  13   4   3  191.88    7.20
 -13   4  -3  200.48    6.80
  14  -4   3  215.88    7.30
  14  -4   3  213.58    7.90
 -14   4  -3  239.28    7.50
  14   4   3  209.28    8.20
  15  -4   3    1.70    2.10
  15  -4   3    1.80    1.90
  15   4   3   -2.40    2.00
 -15   4  -3    5.00    2.00
  16  -4   3   77.59    5.20
  16  -4   3   76.39    5.40
 -16   4  -3   77.79    4.50
  16   4   3   72.49    5.00
  17  -4   3    1.30    2.20
  17  -4   3    4.20    2.60
  17   4   3    3.20    2.40
 -17   4  -3    2.80    2.00
  18  -4   3  318.47   10.10
  18  -4   3  302.27   10.80
 -18   4  -3  313.67    9.60
  18   4   3  318.97   10.80
  19  -4   3    2.60    2.60
  19  -4   3    8.50    2.70
  19   4   3    5.50    2.80
 -19   4  -3    6.50    2.20
  20  -4   3  172.08    9.70
  20  -4   3  173.28    7.40
 -20   4  -3  174.28    7.00
  20   4   3  172.48    8.00
  21  -4   3    4.70    2.60
  21  -4   3    5.40    2.90
  21   4   3    7.60    3.50
 -21   4  -3    4.40    2.20
  22  -4   3   87.99    5.70
  22  -4   3   83.09    6.40
 -22   4  -3   85.29    5.30
  22   4   3   87.49    6.30
  23  -4   3   -3.20    2.30
  23  -4   3    1.50    2.70
 -23   4  -3    0.10    2.20
  23   4   3   -0.60    2.60
  24  -4   3   25.60    4.50
  24  -4   3   43.00    4.90
  24   4   3   41.80    5.50
 -24   4  -3   36.20    4.60
  25  -4   3   11.80    3.40
  25  -4   3   22.20    4.50
 -25   4  -3   10.10    2.50
  26  -4   3    8.70    3.40
  26   4   3    8.40    3.80
  28  -5  -3    6.90    3.50
  28   5  -3   13.10    4.10
  27  -5  -3   27.80    5.10
  26  -5  -3   14.80    3.20
  26  -5  -3   18.00    4.10
  26   5  -3   17.80    4.20
  25  -5  -3   43.60    5.60
  25  -5  -3   33.40    4.00
  25   5  -3   42.00    5.30
  25   5  -3   36.70    4.10
  24  -5  -3    6.80    2.50
  24  -5  -3    4.20    2.40
  24  -5  -3    2.90    2.90
  24   5  -3    4.00    2.80
  24   5  -3    1.20    2.40
  23  -5  -3   38.20    3.80
  23  -5  -3   43.20    5.30
  23  -5  -3   35.60    3.90
  23   5  -3   36.80    3.80
  23   5  -3   29.70    4.50
  22  -5  -3   65.09    4.70
  22  -5  -3   58.89    4.50
  22  -5  -3   58.89    5.80
  22   5  -3   61.49    5.80
  22   5  -3   60.89    4.60
  21  -5  -3   76.79    4.80
  21  -5  -3   79.69    4.80
  21  -5  -3   89.49    8.10
  21   5  -3   80.79    5.00
  20  -5  -3  110.49    5.60
  20  -5  -3  105.99    6.70
  20  -5  -3  120.59    5.40
  20   5  -3  119.39    5.50
  19  -5  -3    1.50    1.80
  19  -5  -3   -0.80    1.70
  19  -5  -3    3.30    2.60
  19   5  -3    2.20    1.90
  18  -5  -3  171.78    9.70
  18  -5  -3  174.68    8.00
  18   5  -3  179.28    6.50
  17  -5  -3  188.78    8.00
  17  -5  -3  186.28    6.80
  17   5  -3  185.68    6.60
  16  -5  -3  197.18    7.00
  16  -5  -3  198.68    8.00
 -16   5   3  214.58    8.00
 -16   5   3  209.78    8.20
  15  -5  -3   18.60    3.00
  15  -5  -3   19.40    2.60
 -15   5   3   19.10    2.90
 -15   5   3   17.90    2.90
  14  -5  -3  209.08    7.10
  14  -5  -3  211.48    7.70
 -14   5   3  205.78    7.60
 -14   5   3  227.68    8.00
  13  -5  -3  104.39    4.70
  13  -5  -3   98.09    5.00
 -13   5   3  101.59    5.00
 -13   5   3   95.79    5.10
  12  -5  -3  284.37    8.50
  12  -5  -3  284.37    8.90
 -12   5   3  294.97    9.30
 -12   5   3  307.07    9.10
  11  -5  -3    2.90    1.50
  11  -5  -3    4.30    1.70
 -11   5   3    4.60    1.70
 -11   5   3    6.10    1.90
  10  -5  -3  439.46   11.40
  10  -5  -3  450.55   11.20
 -10   5   3  399.26   11.80
 -10   5   3  439.96   11.40
   9  -5  -3   95.99    4.30
   9  -5  -3   88.49    4.00
  -9   5   3   85.79    4.60
  -9   5   3   88.89    4.20
   8  -5  -3   17.20    2.10
   8  -5  -3   16.20    1.80
  -8   5   3   21.20    2.30
  -8   5   3   16.50    2.20
   8   5  -3   19.20    1.30
   7  -5  -3   88.19    3.80
   7  -5  -3   91.39    3.90
  -7   5   3   91.29    4.00
   7   5  -3   93.19    2.90
   6  -5  -3 1342.17   28.90
   6  -5  -3 1378.26   28.80
  -6   5   3 1339.87   29.50
  -6   5   3 1354.16   29.00
   6   5  -3 1350.16   27.80
   5  -5  -3 1574.74   33.60
   5  -5  -3 1606.04   33.40
  -5   5   3 1602.24   33.70
   5   5  -3 1624.94   32.90
   4  -5  -3   42.10    2.40
   4  -5  -3   40.80    2.30
  -4   5   3   38.80    2.50
  -4   5   3   41.40    2.70
   4   5  -3   40.20    2.10
   3  -5  -3  654.83   14.80
   3  -5  -3  672.43   14.50
   3   5  -3  647.84   14.50
  -3   5   3  671.23   14.90
   2  -5  -3  677.03   15.10
   2  -5  -3  683.13   14.60
  -2   5   3  684.93   15.10
   2   5  -3  659.63   14.90
   1  -5  -3  753.92   15.90
   1  -5  -3  731.13   16.30
   1   5  -3  746.03   16.50
  -1   5   3  762.52   16.50
   0  -5  -3  120.99    3.70
   0  -5  -3  110.29    3.30
   0   5   3  113.09    3.80
   0   5  -3  110.49    3.90
  -1  -5  -3 1253.37   26.70
   1  -5   3 1297.77   27.60
  -1  -5  -3 1274.97   26.30
  -1   5  -3 1274.27   27.30
   1   5   3 1305.97   27.00
  -2  -5  -3    7.50    1.00
   2  -5   3    8.00    1.70
  -2  -5  -3    6.70    1.00
  -2   5  -3    6.80    0.70
  -2   5  -3    8.00    0.90
  -2   5  -3    8.30    1.50
   2   5   3    6.70    1.30
  -3  -5  -3   21.30    1.60
  -3  -5  -3   21.50    1.50
   3  -5   3   24.80    2.40
  -3   5  -3   22.00    1.60
   3   5   3   22.30    2.00
  -3   5  -3   15.80    1.80
  -3   5  -3   20.60    1.30
  -4  -5  -3   89.39    3.00
   4  -5   3   85.99    4.20
  -4  -5  -3   97.39    3.50
   4   5   3   91.09    3.50
  -4   5  -3   93.29    3.20
  -4   5  -3   93.79    4.10
  -5  -5  -3 2678.33   53.59
   5  -5   3 2500.35   55.19
   5  -5   3 2738.63   53.39
   5  -5   3 2698.43   53.19
  -5  -5  -3 2667.93   53.49
   5   5   3 2562.04   54.19
  -5   5  -3 2675.63   54.99
  -5   5  -3 2694.53   54.09
   6  -5   3  218.48    7.30
   6  -5   3  231.68    6.00
  -6  -5  -3  229.88    5.60
  -6   5  -3  232.38    7.20
  -6   5  -3  236.48    6.60
   6   5   3  226.48    6.50
   7  -5   3  129.79    5.30
   7  -5   3  121.99    3.80
  -7  -5  -3  121.69    3.40
   7  -5   3  128.09    4.20
   7   5   3  125.89    4.60
  -7   5  -3  127.09    5.10
  -7   5  -3  120.59    4.60
  -8  -5  -3    3.10    0.70
   8  -5   3    0.50    1.00
   8  -5   3    0.50    1.40
   8  -5   3    0.50    1.20
  -8   5  -3    0.30    1.20
   8   5   3    1.70    1.30
  -8   5  -3    2.70    1.40
   9  -5   3  716.43   16.50
   9  -5   3  703.23   15.80
   9  -5   3  719.13   17.50
  -9   5  -3  698.13   16.90
   9   5   3  704.23   16.70
  10  -5   3   57.79    3.40
  10  -5   3   58.69    3.00
 -10   5  -3   57.99    3.70
  10   5   3   53.59    3.60
  11  -5   3  208.28    6.40
  11  -5   3  216.08    7.00
  11   5   3  204.18    7.10
 -11   5  -3  210.88    7.10
  12  -5   3  138.59    5.20
  12  -5   3  143.99    5.80
 -12   5  -3  148.99    5.90
  12   5   3  145.49    6.00
  13  -5   3   15.50    2.60
  13  -5   3   18.60    2.50
  13   5   3   17.10    2.80
 -13   5  -3   14.30    2.30
  14  -5   3    8.30    2.30
  14  -5   3   10.50    2.20
 -14   5  -3   12.70    2.30
  14   5   3    3.90    2.10
  15  -5   3   24.30    3.00
  15  -5   3   17.40    3.00
 -15   5  -3   23.70    2.80
  15   5   3   14.60    3.00
  16  -5   3  477.25   13.10
  16  -5   3  488.25   14.00
  16   5   3  488.95   14.10
 -16   5  -3  495.45   13.20
  17  -5   3    0.80    2.10
  17  -5   3    1.10    2.30
  17   5   3    0.10    2.20
 -17   5  -3   -1.10    1.70
  18  -5   3   56.79    4.50
  18  -5   3   60.69    5.20
  18   5   3   60.49    5.10
 -18   5  -3   67.29    4.70
  19  -5   3    4.80    2.40
  19  -5   3   -0.80    2.40
 -19   5  -3   -0.20    1.80
  19   5   3   -0.40    2.30
  20  -5   3  132.19    6.50
  20  -5   3  136.09    8.50
  20   5   3  133.89    7.40
 -20   5  -3  123.79    6.20
  21  -5   3    2.90    2.60
  21  -5   3    3.60    2.70
  21   5   3    6.20    3.20
 -21   5  -3    2.20    2.30
  22  -5   3   58.39    5.70
  22  -5   3   56.89    5.10
  22   5   3   57.39    5.70
 -22   5  -3   47.10    4.70
  23  -5   3   13.20    3.60
  23  -5   3   12.30    3.40
 -23   5  -3   19.40    3.30
  24  -5   3   25.70    4.50
  24  -5   3   41.20    4.80
 -24   5  -3   32.20    4.00
  25  -5   3    7.40    3.20
  25  -5   3    5.10    3.10
 -25   5  -3   -0.60    2.20
  25   5   3    4.20    3.50
  26  -5   3   20.60    4.40
  26   5   3   21.20    4.60
 -26   5  -3   18.20    3.20
  27  -6  -3    1.80    3.00
  27  -6  -3    4.60    3.40
  27   6  -3   -1.10    3.00
  26  -6  -3    0.70    2.80
  26  -6  -3    3.70    2.80
  26   6  -3    4.80    3.10
  25  -6  -3   37.50    5.20
  25  -6  -3   29.40    3.90
  25  -6  -3   31.60    4.60
  25   6  -3   43.50    4.90
  25   6  -3   37.00    5.10
  24  -6  -3   -1.30    2.10
  24  -6  -3    0.60    2.70
  24  -6  -3    2.80    2.50
  24   6  -3    4.60    2.60
  24   6  -3    2.20    2.90
  23  -6  -3    4.60    2.50
  23  -6  -3    1.30    2.60
  23  -6  -3    5.40    2.40
  23   6  -3    8.00    3.10
  22  -6  -3   48.70    5.50
  22  -6  -3   53.49    4.70
  22  -6  -3   61.29    4.40
  22   6  -3   61.59    4.80
  21  -6  -3   15.00    4.00
  21  -6  -3   16.70    2.70
  21  -6  -3   12.70    2.70
  21   6  -3   16.00    2.90
  20  -6  -3    1.00    2.00
  20  -6  -3    4.70    2.20
  20  -6  -3    7.70    3.10
  20   6  -3    4.70    2.20
  19  -6  -3    4.60    2.60
  19  -6  -3    3.20    2.00
  19  -6  -3    4.10    2.00
  19   6  -3    2.50    1.90
  18  -6  -3  174.88    6.90
  18  -6  -3  182.18    8.00
  18  -6  -3  177.28    6.40
  18   6  -3  174.18    6.60
  17  -6  -3    4.20    2.00
  17  -6  -3    5.50    2.40
 -17   6   3    5.70    2.50
 -17   6   3    4.10    2.50
  17   6  -3    6.90    2.00
  16  -6  -3    1.00    2.10
  16   6  -3    3.30    1.80
 -16   6   3    0.50    2.10
 -16   6   3    0.30    2.00
  15  -6  -3   -2.30    1.80
  15  -6  -3    1.20    1.80
 -15   6   3   -3.30    1.80
  15   6  -3    5.80    1.80
  14  -6  -3  312.47    9.90
  14  -6  -3  307.17    9.40
 -14   6   3  325.67   10.40
 -14   6   3  316.57   10.10
  13  -6  -3    5.10    1.90
  13  -6  -3    7.60    2.20
 -13   6   3    7.60    2.20
 -13   6   3    6.00    2.30
  12  -6  -3   65.69    4.00
  12  -6  -3   71.59    4.10
 -12   6   3   62.19    4.50
 -12   6   3   74.79    4.30
  11  -6  -3  134.59    5.50
  11  -6  -3  130.59    5.40
 -11   6   3  134.59    5.50
 -11   6   3  130.09    6.00
  10  -6  -3  458.35   11.80
  10  -6  -3  457.25   11.70
 -10   6   3  457.25   11.90
 -10   6   3  411.56   12.40
   9  -6  -3   73.39    3.80
   9  -6  -3   77.29    3.90
  -9   6   3   70.59    3.80
  -9   6   3   65.69    4.20
   9   6  -3   67.09    2.20
   8  -6  -3  424.76   10.60
   8  -6  -3  417.46   10.90
   8   6  -3  417.56    9.20
  -8   6   3  414.36   10.80
  -8   6   3  391.86   11.50
   7  -6  -3  552.64   13.10
   7  -6  -3  543.35   13.50
  -7   6   3  559.34   13.50
   7   6  -3  569.74   12.20
  -7   6   3  535.85   14.20
   6  -6  -3    5.10    1.40
   6  -6  -3    3.90    1.50
  -6   6   3    5.40    1.70
   6   6  -3    4.50    1.30
  -6   6   3    1.50    1.40
   5  -6  -3   31.20    2.70
   5  -6  -3   31.10    2.40
   5   6  -3   35.10    2.30
  -5   6   3   37.10    2.80
  -5   6   3   35.70    3.20
   4  -6  -3    3.00    1.30
   4  -6  -3    2.90    1.20
  -4   6   3    0.80    1.40
  -4   6   3    1.90    1.40
   4   6  -3    4.50    1.30
   3  -6  -3  926.01   20.50
   3  -6  -3  916.21   19.70
  -3   6   3  923.71   20.40
   3   6  -3  909.91   20.30
  -3   6   3  977.50   21.20
   2  -6  -3   95.29    3.80
   2  -6  -3  101.19    3.20
   2   6  -3   97.89    3.90
  -2   6   3   94.49    3.80
   1  -6  -3   37.40    2.50
  -1  -6   3   39.30    2.60
   1  -6  -3   40.30    1.90
  -1   6   3   33.40    2.40
   1   6  -3   37.20    2.70
   0  -6  -3   12.00    1.20
   0  -6   3   11.50    1.80
   0  -6  -3   12.20    1.70
   0   6   3    9.80    1.60
   0   6  -3   12.50    2.30
  -1  -6  -3  188.18    4.80
   1  -6   3  207.48    6.40
  -1  -6  -3  192.88    5.50
  -1   6  -3  184.78    6.20
   1   6   3  200.98    5.70
   2  -6   3  649.54   15.60
  -2  -6  -3  640.24   14.40
  -2  -6  -3  654.53   13.80
  -2   6  -3  648.24   15.50
  -2   6  -3  645.74   13.70
   2   6   3  657.03   14.70
   3  -6   3  424.96   11.50
  -3  -6  -3  437.86    9.70
  -3  -6  -3  446.76   10.20
  -3   6  -3  437.86   11.40
   3   6   3  432.86   10.50
  -3   6  -3  448.26    9.90
  -4  -6  -3  142.19    4.00
  -4  -6  -3  144.69    4.30
   4  -6   3  132.69    5.50
  -4   6  -3  147.49    4.40
   4   6   3  147.29    4.80
  -4   6  -3  155.68    5.60
  -5  -6  -3  290.97    7.10
   5  -6   3  274.97    8.80
  -5   6  -3  298.77    8.70
   5   6   3  304.87    7.90
  -5   6  -3  300.77    7.60
  -6  -6  -3  166.98    4.70
   6  -6   3  187.18    6.60
   6  -6   3  178.98    4.60
   6  -6   3  176.98    4.40
  -6   6  -3  171.68    5.40
  -6   6  -3  184.58    6.40
   6   6   3  169.38    5.50
  -7  -6  -3   74.29    2.50
   7  -6   3   69.59    4.20
   7  -6   3   73.09    2.90
   7  -6   3   75.29    3.60
   7   6   3   67.19    3.50
  -7   6  -3   73.09    3.50
  -7   6  -3   69.59    4.00
   8  -6   3  122.79    3.90
  -8  -6  -3  128.89    3.50
   8  -6   3  120.29    4.30
   8  -6   3  126.19    5.60
  -8   6  -3  124.59    4.80
   8   6   3  123.79    4.80
  -8   6  -3  132.59    5.40
   9  -6   3  343.57    8.80
   9  -6   3  333.07    8.30
   9  -6   3  346.97   10.30
   9   6   3  321.17    9.30
  -9   6  -3  338.27    9.80
  -9   6  -3  334.37    9.40
  10  -6   3    2.50    1.80
  10  -6   3    2.10    1.30
  10   6   3    0.60    1.50
 -10   6  -3    1.40    1.40
  11  -6   3    5.10    1.80
  11  -6   3    2.70    1.50
  11   6   3    2.80    1.80
 -11   6  -3    2.80    1.70
  12  -6   3   60.69    4.00
  12  -6   3   72.39    3.70
  12   6   3   68.39    4.40
 -12   6  -3   77.29    4.50
  13  -6   3  267.27    8.50
  13  -6   3  259.37    7.70
 -13   6  -3  258.97    8.60
  13   6   3  248.18    9.80
  14  -6   3   64.19    4.40
  14  -6   3   61.09    3.90
 -14   6  -3   55.29    4.30
  14   6   3   56.49    4.50
  15  -6   3   -0.20    1.70
  15  -6   3    1.30    2.20
  15   6   3    2.10    2.30
 -15   6  -3   -0.30    1.90
  16  -6   3   21.30    3.40
  16  -6   3   17.20    2.70
  16   6   3   22.30    3.50
 -16   6  -3   20.20    3.10
  17  -6   3   99.49    5.80
 -17   6  -3   95.89    5.50
  17   6   3   97.69    6.00
  18  -6   3   11.30    2.90
  18  -6   3   15.50    2.90
 -18   6  -3   16.00    2.90
  18   6   3   14.90    3.40
  19  -6   3   -1.10    2.00
  19  -6   3    2.70    2.40
 -19   6  -3    0.70    2.10
  19   6   3    1.70    2.50
  20  -6   3   16.60    3.10
  20  -6   3   16.30    3.60
  20   6   3   25.30    4.00
 -20   6  -3   18.50    3.40
  21  -6   3   21.90    3.60
  21  -6   3   13.80    3.40
 -21   6  -3   19.80    3.40
  21   6   3   27.90    4.30
  22  -6   3    1.80    2.80
  22  -6   3   -0.30    2.30
  22   6   3    4.70    3.10
 -22   6  -3    4.20    2.60
  23  -6   3   13.40    3.10
  23  -6   3    5.50    2.90
 -23   6  -3   11.30    3.00
  24  -6   3   63.89    9.50
  24  -6   3   40.60    5.10
 -24   6  -3   52.39    5.30
  25  -6   3   -0.30    3.10
  25  -6   3    1.30    2.30
 -25   6  -3    5.40    2.50
  27  -7  -3   -4.90    2.80
  27  -7  -3    1.40    3.00
  27   7  -3    0.40    3.00
  26  -7  -3   11.50    3.70
  26  -7  -3   15.20    3.30
  26   7  -3   14.10    4.00
  25  -7  -3    8.10    3.50
  25  -7  -3   17.40    6.20
  25  -7  -3   13.10    3.70
  25   7  -3   17.60    4.10
  24  -7  -3   -1.30    2.10
  24  -7  -3   -1.00    2.10
  24  -7  -3   -0.60    2.90
  24   7  -3   -0.90    2.00
  24   7  -3    1.90    2.70
  23  -7  -3    4.90    2.40
  23  -7  -3    1.50    2.50
  23  -7  -3    5.20    2.90
  23   7  -3    2.40    2.30
  22  -7  -3    1.60    2.10
  22  -7  -3    2.90    2.60
  22  -7  -3    0.00    1.80
  22   7  -3    0.90    1.90
  21  -7  -3    0.50    1.90
  21  -7  -3    1.00    2.50
  21  -7  -3   -1.00    1.80
  21   7  -3    2.40    2.00
  20  -7  -3    4.00    2.70
  20  -7  -3    0.70    2.00
  20  -7  -3    2.60    2.20
  20   7  -3    2.20    2.20
  19  -7  -3   13.20    2.40
  19  -7  -3   15.50    2.80
  19  -7  -3   13.10    3.30
  19   7  -3    7.40    2.20
  18  -7  -3   30.80    2.90
  18  -7  -3   31.10    3.50
  18  -7  -3   29.40    4.00
  18   7  -3   26.00    3.00
 -18   7   3   27.70    4.00
  17  -7  -3    5.30    1.90
  17  -7  -3    4.10    2.50
  17  -7  -3    4.40    2.30
 -17   7   3    8.30    2.80
 -17   7   3    3.80    2.70
  17   7  -3    7.70    2.10
  16  -7  -3    8.50    2.40
  16  -7  -3    6.50    2.50
 -16   7   3    9.10    2.80
 -16   7   3    5.00    2.60
  16   7  -3    8.20    2.90
  15  -7  -3  176.18    7.00
  15  -7  -3  175.48    7.30
 -15   7   3  170.28    7.80
 -15   7   3  177.38    7.40
  15   7  -3  166.38    6.00
  14  -7  -3   81.39    5.10
  14  -7  -3   74.99    4.70
  14   7  -3   91.09    4.20
 -14   7   3   89.69    5.10
 -14   7   3   77.69    5.50
  13  -7  -3    0.50    1.80
  13  -7  -3    1.70    1.80
  13   7  -3    0.60    1.40
 -13   7   3    0.00    2.00
 -13   7   3   -0.50    1.80
  12  -7  -3    1.30    1.70
  12  -7  -3   -0.40    1.70
 -12   7   3    1.50    1.80
 -12   7   3   -3.30    1.70
  11  -7  -3   45.50    3.40
  11  -7  -3   43.10    3.60
 -11   7   3   39.30    3.40
 -11   7   3   47.20    4.60
  10  -7  -3   26.40    2.80
  10  -7  -3   21.60    2.40
 -10   7   3   26.00    2.80
  10   7  -3   26.20    1.40
 -10   7   3   16.20    2.80
   9  -7  -3   61.69    3.90
   9  -7  -3   66.89    5.40
  -9   7   3   55.29    4.30
   9   7  -3   68.59    2.40
  -9   7   3   63.49    3.80
   8  -7  -3   44.70    3.30
   8  -7  -3   44.10    2.90
  -8   7   3   46.60    3.20
  -8   7   3   35.30    3.60
   8   7  -3   46.10    2.10
   7  -7  -3  173.28    6.20
   7  -7  -3  180.68    5.60
   7   7  -3  180.68    5.00
  -7   7   3  187.08    6.10
  -7   7   3  177.18    6.90
   6  -7  -3    1.80    1.20
   6  -7  -3    4.10    1.60
   6   7  -3    1.90    1.00
  -6   7   3    0.20    1.50
  -6   7   3    0.60    1.40
   5  -7  -3    8.70    1.80
   5  -7  -3    7.50    1.40
  -5   7   3   11.10    1.90
   5   7  -3   10.80    1.50
  -5   7   3    8.40    1.90
   4  -7  -3   21.80    2.20
   4  -7  -3   20.10    1.80
  -4   7   3   23.80    2.40
   4   7  -3   26.30    2.30
  -4   7   3   27.60    3.10
   3  -7  -3  328.27    7.50
   3  -7  -3  297.47    8.50
   3   7  -3  313.97    8.40
  -3   7   3  322.17    8.50
  -3   7   3  314.27    9.10
   2  -7  -3    1.40    0.90
   2  -7  -3    0.10    1.20
  -2   7   3    0.90    1.30
   2   7  -3    1.70    1.60
   1  -7  -3    2.90    1.30
   1  -7  -3    1.80    0.80
  -1  -7   3    3.90    1.50
  -1   7   3    1.50    1.30
   1   7  -3    2.10    1.40
   0  -7   3   66.39    3.70
   0  -7  -3   63.49    3.20
   0  -7  -3   66.89    2.20
   0   7  -3   69.59    3.70
   0   7   3   64.29    3.20
  -1  -7  -3   44.40    1.80
   1  -7   3   48.60    3.30
  -1  -7  -3   44.80    2.70
  -1   7  -3   39.60    3.20
   1   7   3   51.09    2.90
   2  -7   3  180.98    6.40
  -2  -7  -3  182.28    4.50
  -2  -7  -3  172.88    5.40
  -2   7  -3  177.28    6.30
  -2   7  -3  178.68    4.60
   2   7   3  181.48    5.60
  -3  -7  -3   62.09    2.30
   3  -7   3   57.69    3.80
  -3  -7  -3   61.39    2.90
  -3   7  -3   64.49    3.90
  -3   7  -3   62.29    3.70
   3   7   3   58.59    3.20
  -4  -7  -3   -0.70    1.00
   4  -7   3    1.10    1.50
  -4   7  -3   -1.30    1.00
   4   7   3    2.00    1.30
  -4   7  -3    1.50    1.40
  -5  -7  -3   19.10    1.70
   5  -7   3   19.10    2.80
   5   7   3   17.10    2.00
  -5   7  -3   15.80    1.80
  -5   7  -3   15.20    2.40
  -6  -7  -3  175.58    4.80
   6  -7   3  165.08    6.60
   6   7   3  176.58    5.70
  -6   7  -3  160.38    6.30
  -6   7  -3  173.68    5.50
  -7  -7  -3   17.50    1.50
   7  -7   3   13.00    1.20
   7  -7   3    9.70    2.10
  -7   7  -3   11.90    2.40
  -7   7  -3   13.30    1.90
   7   7   3   11.40    1.90
   8  -7   3   34.10    3.40
   8  -7   3   35.10    2.20
   8   7   3   35.20    2.90
  -8   7  -3   33.20    2.90
  -8   7  -3   33.80    3.30
   9  -7   3   24.20    2.00
   9  -7   3   25.30    2.30
  -9  -7  -3   26.70    1.60
   9  -7   3   27.80    3.50
  -9   7  -3   28.40    3.30
  -9   7  -3   30.00    2.90
   9   7   3   28.50    2.90
  10  -7   3    2.80    1.40
  10  -7   3    0.00    1.90
  10  -7   3    1.40    1.20
 -10   7  -3    2.80    1.80
 -10   7  -3    3.00    1.70
  10   7   3    0.50    1.60
  11  -7   3    4.90    2.30
  11  -7   3    4.40    1.50
  11  -7   3    5.60    1.80
  11   7   3    6.80    2.10
 -11   7  -3    5.00    2.10
  12  -7   3    9.30    1.90
  12  -7   3   10.70    2.20
 -12   7  -3    7.80    2.10
  12   7   3   10.40    2.50
  13  -7   3   96.89    4.80
  13  -7   3   99.09    4.40
  13   7   3   94.89    5.30
 -13   7  -3   98.09    5.40
  14  -7   3    0.00    1.60
  14  -7   3    1.00    1.90
  14   7   3   -0.10    2.10
 -14   7  -3    1.40    2.00
  15  -7   3   16.00    2.60
  15  -7   3   17.20    2.90
 -15   7  -3   17.50    2.90
  15   7   3   13.20    3.10
  16  -7   3    2.10    1.90
  16  -7   3   -1.00    2.00
 -16   7  -3   -0.50    2.00
  16   7   3    1.40    2.30
  17  -7   3   82.49    5.30
  17  -7   3   73.29    4.60
  17   7   3   78.79    5.60
 -17   7  -3   78.49    5.30
  18  -7   3    6.00    2.20
  18  -7   3    1.10    2.40
  18   7   3    4.50    2.70
 -18   7  -3    3.40    2.80
  19  -7   3    0.90    2.10
  19  -7   3   -0.90    2.10
  19   7   3    2.60    2.50
 -19   7  -3    2.40    2.40
  20  -7   3   -0.80    2.20
  20  -7   3    1.70    2.30
  20   7   3    0.80    3.10
 -20   7  -3   -0.40    2.30
  21  -7   3    4.70    2.50
 -21   7  -3    0.10    2.20
  21   7   3    1.10    2.70
  22  -7   3    5.70    3.10
  22  -7   3    5.70    2.60
 -22   7  -3   -1.60    2.20
  22   7   3   13.00    4.20
  23  -7   3    5.80    2.70
  23  -7   3    4.90    3.30
 -23   7  -3    4.50    2.80
  24  -7   3   19.30    4.00
  24  -7   3   16.30    3.40
 -24   7  -3   23.00    3.90
  26  -8  -3    5.40    2.60
  26  -8  -3    8.50    3.60
  26   8  -3   12.90    4.90
  25  -8  -3    6.60    3.10
  25  -8  -3   -2.60    2.30
  25   8  -3    8.50    3.60
  24  -8  -3   -1.50    2.50
  24  -8  -3    1.10    2.40
  24  -8  -3   -1.80    2.50
  24   8  -3   -0.60    2.30
  23  -8  -3    2.30    2.60
  23  -8  -3    7.70    2.80
  23  -8  -3    8.80    3.00
  23   8  -3    4.10    2.60
  22  -8  -3   -1.40    2.20
  22  -8  -3   -2.20    2.00
  22  -8  -3   -0.10    2.00
  22   8  -3   -1.70    2.40
  21  -8  -3   19.80    3.90
  21  -8  -3   19.80    2.80
  21  -8  -3   16.10    3.10
  21   8  -3   15.50    3.00
  20  -8  -3    0.20    2.20
  20  -8  -3   -2.10    2.30
  20  -8  -3    1.50    1.90
  20   8  -3    0.20    2.00
  19  -8  -3  107.89    6.40
  19  -8  -3  112.89    6.00
  19  -8  -3  108.59    5.00
  19   8  -3  112.69    5.60
 -19   8   3  108.09    6.80
  18  -8  -3   11.60    2.30
  18  -8  -3   12.70    3.10
  18  -8  -3   11.40    2.70
  18   8  -3   15.30    2.70
 -18   8   3   14.70    3.20
  17  -8  -3    2.40    2.30
  17  -8  -3    6.80    2.40
  17  -8  -3    5.20    2.00
 -17   8   3    3.80    2.70
 -17   8   3    7.90    2.80
  17   8  -3    4.50    2.00
  16  -8  -3   16.10    2.80
  16  -8  -3   17.00    2.30
  16  -8  -3   18.80    3.10
  16   8  -3   20.80    2.80
 -16   8   3   16.90    3.20
 -16   8   3   12.40    3.10
  15  -8  -3  139.69    5.10
  15  -8  -3  122.09    6.10
  15  -8  -3  132.69    6.30
  15   8  -3  132.09    5.40
 -15   8   3  140.59    6.80
 -15   8   3  134.19    7.20
  14  -8  -3   59.79    4.50
  14  -8  -3   68.99    4.70
  14   8  -3   67.29    3.80
 -14   8   3   63.19    4.60
 -14   8   3   62.69    5.30
  13  -8  -3    4.20    2.00
  13  -8  -3    0.80    2.10
 -13   8   3    2.10    2.20
 -13   8   3    4.00    2.00
  13   8  -3    3.30    1.70
  12  -8  -3    2.30    1.90
  12  -8  -3    1.50    1.80
 -12   8   3   -0.10    2.10
  12   8  -3    0.60    1.40
 -12   8   3    0.90    1.90
  11  -8  -3    3.60    2.00
  11  -8  -3    2.20    1.80
  11   8  -3    3.80    1.50
 -11   8   3    1.50    1.80
 -11   8   3    1.70    2.40
  10  -8  -3   16.10    2.70
  10  -8  -3   17.60    2.30
  10   8  -3   16.10    1.50
 -10   8   3   18.60    2.60
 -10   8   3   11.30    2.70
  10   8  -3   19.30    1.90
   9  -8  -3    9.40    2.00
   9  -8  -3    8.50    2.20
   9   8  -3   11.30    1.30
   9   8  -3   10.20    1.60
  -9   8   3    5.30    2.00
  -9   8   3    9.80    2.00
   8  -8  -3  195.48    7.00
   8  -8  -3  205.48    6.10
   8   8  -3  196.98    5.40
  -8   8   3  179.08    7.40
   8   8  -3  197.88    5.30
  -8   8   3  194.98    6.70
   7  -8  -3   17.40    1.90
   7  -8  -3   21.20    2.60
   7   8  -3   18.00    1.70
  -7   8   3   22.30    2.50
   7   8  -3   19.10    1.80
  -7   8   3   20.10    3.00
   6  -8  -3    1.30    1.10
   6  -8  -3   -0.90    1.20
   6   8  -3    1.70    1.10
  -6   8   3    1.00    1.50
   6   8  -3    0.20    0.80
  -6   8   3    0.20    1.60
   5  -8  -3    3.50    1.60
   5  -8  -3    3.00    1.10
  -5   8   3    0.50    1.50
   5   8  -3    2.70    1.20
  -5   8   3    4.80    1.60
   4  -8  -3  343.67    8.00
   4  -8  -3  335.87    9.60
   4   8  -3  334.77    7.50
  -4   8   3  366.16   10.30
   4   8  -3  342.77    9.00
  -4   8   3  344.97    9.40
   3  -8  -3   64.99    2.30
   3  -8  -3   63.19    3.70
  -3   8   3   66.89    3.50
  -3   8   3   71.49    4.10
   3   8  -3   72.09    3.50
   2  -8  -3   13.10    1.10
   2  -8  -3   15.80    2.10
  -2   8   3   12.40    1.90
   2   8  -3   14.70    2.00
   1  -8  -3   62.59    2.00
   1  -8  -3   56.69    3.40
  -1  -8   3   65.29    3.80
   1   8  -3   62.99    3.60
  -1   8   3   63.29    3.30
   0  -8  -3   67.39    3.60
   0  -8  -3   72.39    2.10
   0  -8   3   66.59    3.90
   0   8   3   66.29    3.40
   0   8  -3   68.39    3.90
  -1  -8  -3    4.50    0.80
   1  -8   3    3.50    1.60
  -1  -8  -3    3.10    1.30
   1   8   3    3.80    1.50
  -1   8  -3    2.50    1.60
  -1   8  -3    2.10    0.90
   2  -8   3   27.60    3.00
  -2  -8  -3   22.00    2.20
   2   8   3   21.30    2.30
  -2   8  -3   16.70    2.30
  -2   8  -3   20.40    1.60
  -3  -8  -3  360.76    9.10
   3  -8   3  346.57   10.30
  -3   8  -3  349.07   10.20
  -3   8  -3  348.37    8.50
   3   8   3  357.66    9.40
   4  -8   3   55.79    3.90
  -4  -8  -3   55.59    2.90
   4   8   3   61.29    3.30
  -4   8  -3   56.19    2.70
  -4   8  -3   56.29    3.90
   5  -8   3    5.80    2.00
  -5  -8  -3    6.10    1.40
   5   8   3    5.00    1.50
  -5   8  -3    7.80    2.20
  -5   8  -3    4.50    1.30
  -6  -8  -3    4.20    1.20
   6  -8   3    4.50    2.00
  -6   8  -3    2.40    1.30
   6   8   3    3.10    1.50
  -6   8  -3    2.80    1.70
   7  -8   3  169.48    7.00
  -7  -8  -3  164.68    4.80
  -7   8  -3  163.58    5.60
  -7   8  -3  169.68    6.60
   7   8   3  153.88    5.70
  -8  -8  -3  123.59    3.90
   8  -8   3  113.89    6.00
   8   8   3  122.29    5.10
  -8   8  -3  126.09    5.70
  -8   8  -3  123.59    5.00
   9  -8   3    2.70    1.00
  -9  -8  -3    4.70    1.10
   9  -8   3    4.40    1.10
  -9   8  -3    2.80    2.10
  -9   8  -3    5.00    1.80
   9   8   3    1.40    1.70
  10  -8   3    2.00    1.10
  10  -8   3    2.80    2.10
  10  -8   3    2.60    1.30
 -10   8  -3    7.20    1.90
  10   8   3    1.10    1.80
 -10   8  -3    2.20    2.00
  11  -8   3    1.30    2.10
  11  -8   3    0.70    1.30
  11  -8   3    1.30    1.50
 -11   8  -3    0.40    1.60
  11   8   3    1.30    1.80
 -11   8  -3    1.80    2.10
  12  -8   3    1.10    1.40
  12  -8   3    3.50    1.80
 -12   8  -3    0.10    2.00
  12   8   3    3.10    2.00
  13  -8   3   -0.50    1.50
  13  -8   3    0.20    1.80
 -13   8  -3   -0.10    1.90
  13   8   3   -1.60    2.10
  14  -8   3   48.70    3.90
  14  -8   3   54.29    3.60
 -14   8  -3   60.29    4.80
  14   8   3   57.09    4.80
  15  -8   3   34.10    3.50
  15  -8   3   34.40    3.10
 -15   8  -3   23.10    3.30
  15   8   3   29.70    3.90
  16  -8   3    4.60    2.30
  16  -8   3    4.40    2.00
  16   8   3    4.20    2.80
 -16   8  -3    4.90    2.90
  17  -8   3   -0.60    1.90
  17  -8   3    0.50    1.90
  17   8   3    2.90    2.40
 -17   8  -3    1.70    2.10
  18  -8   3   35.80    3.70
  18  -8   3   37.90    4.00
  18   8   3   36.30    4.50
 -18   8  -3   34.70    4.20
  19  -8   3   15.70    2.80
  19  -8   3   18.20    3.30
 -19   8  -3   15.20    3.10
  19   8   3   15.60    4.20
  20  -8   3    4.10    2.40
  20  -8   3    3.90    2.80
 -20   8  -3    0.50    2.30
  20   8   3    4.30    3.10
  21  -8   3    9.70    2.60
  21  -8   3   12.80    3.20
 -21   8  -3    5.30    2.60
  21   8   3   13.80    3.80
  22  -8   3    3.10    2.30
  22  -8   3    5.00    2.80
 -22   8  -3   -0.20    2.50
  23  -8   3    0.30    2.40
  23  -8   3    1.60    2.50
 -23   8  -3    0.60    2.50
  24  -8   3    0.70    2.70
 -24   8  -3   -0.90    2.70
  25  -9  -3   37.70    4.10
  25  -9  -3   28.00    4.40
  24  -9  -3    9.70    2.70
  24  -9  -3    6.50    3.10
  24  -9  -3   -0.70    2.90
  23  -9  -3   33.10    4.30
  23  -9  -3   25.60    4.30
  23  -9  -3   31.10    3.60
  23   9  -3   36.50    4.30
  22  -9  -3    2.50    2.70
  22  -9  -3   -1.10    2.10
  22  -9  -3   -2.20    2.20
  22   9  -3   -1.40    2.00
  21  -9  -3   56.79    5.40
  21  -9  -3   47.00    4.70
  21  -9  -3   46.60    4.10
  21   9  -3   50.49    4.60
  20  -9  -3    4.60    2.30
  20  -9  -3    5.00    2.60
  20  -9  -3    8.50    2.30
  20   9  -3    5.90    2.60
  19  -9  -3    3.10    2.30
  19  -9  -3    3.30    2.70
  19  -9  -3    0.50    1.90
  19   9  -3    4.20    2.20
 -19   9   3    2.30    2.50
  18  -9  -3   25.60    3.50
  18  -9  -3   30.40    3.70
  18   9  -3   26.70    3.20
 -18   9   3   27.20    4.10
  17  -9  -3  136.89    6.60
  17  -9  -3  133.59    5.30
  17  -9  -3  129.09    6.60
 -17   9   3  119.59    6.90
  17   9  -3  125.59    5.80
 -17   9   3  137.19    7.80
  16  -9  -3  105.89    5.70
  16  -9  -3  101.09    5.90
  16  -9  -3  112.39    4.60
 -16   9   3  134.19   10.80
  16   9  -3  100.79    5.10
 -16   9   3  101.59    6.20
  15  -9  -3    6.20    2.40
  15  -9  -3   11.40    2.10
  15  -9  -3   12.30    2.90
 -15   9   3   14.40    3.50
 -15   9   3   10.80    2.80
  14  -9  -3  123.39    5.70
  14  -9  -3  112.89    6.00
  14  -9  -3  122.19    4.50
 -14   9   3  117.69    7.00
  14   9  -3  114.59    5.00
 -14   9   3  117.59    6.10
  13  -9  -3   49.20    3.80
  13  -9  -3   55.49    3.10
  13  -9  -3   45.20    4.30
 -13   9   3   47.20    5.20
  13   9  -3   47.10    3.30
 -13   9   3   49.90    5.10
  12  -9  -3   53.29    4.30
  12  -9  -3   55.69    3.70
 -12   9   3   51.09    4.10
 -12   9   3   44.20    5.10
  12   9  -3   50.89    3.30
  11  -9  -3    8.60    2.00
  11  -9  -3    7.00    2.30
 -11   9   3    5.70    2.30
  11   9  -3    7.40    1.70
 -11   9   3    8.90    2.30
  10  -9  -3  393.06   11.40
  10   9  -3  382.26    9.50
 -10   9   3  346.07   12.00
  10   9  -3  379.66    8.90
 -10   9   3  381.16   11.00
   9  -9  -3   28.20    2.60
   9   9  -3   24.70    2.20
  -9   9   3   18.60    3.20
   9   9  -3   27.20    2.10
  -9   9   3   28.70    3.10
   8  -9  -3    3.90    1.90
   8  -9  -3    6.10    1.50
  -8   9   3    7.60    2.30
   8   9  -3    6.40    1.30
  -8   9   3    4.20    1.70
   8   9  -3    7.40    1.40
   7  -9  -3    5.00    1.30
   7   9  -3    2.40    1.30
  -7   9   3    4.00    1.80
  -7   9   3    7.30    2.20
   7   9  -3    5.20    1.20
   6  -9  -3  360.56   10.60
   6  -9  -3  366.86    8.60
   6   9  -3  359.16    8.50
  -6   9   3  384.26   11.50
   6   9  -3  362.76    9.30
  -6   9   3  380.96   10.30
   5  -9  -3  126.99    3.60
   5  -9  -3  119.59    5.40
   5   9  -3  128.19    3.60
   5   9  -3  128.49    4.60
  -5   9   3  125.99    5.20
  -5   9   3  134.39    6.10
   4  -9  -3    2.80    0.80
   4  -9  -3    4.50    1.80
   4   9  -3    5.80    1.60
  -4   9   3    1.20    1.40
  -4   9   3   -0.60    1.60
   3  -9  -3  113.09    5.00
   3   9  -3  117.89    4.70
   3   9  -3  119.99    3.20
  -3   9   3  118.89    4.80
   2  -9  -3  271.77    8.30
   2   9  -3  268.87    8.10
  -2   9   3  272.17    7.90
   1  -9  -3  199.78    6.70
  -1  -9   3  198.48    6.90
  -1   9   3  194.18    6.30
   1   9  -3  196.78    6.70
   1   9  -3  195.28    4.80
   0  -9  -3   11.70    2.00
   0  -9   3   11.40    2.30
   0   9  -3   12.70    1.20
   0   9   3   15.40    2.10
   0   9  -3   13.10    2.10
   1  -9   3  457.35   12.40
  -1  -9  -3  433.96   11.60
   1   9   3  456.05   11.50
  -1   9  -3  454.75   10.40
  -1   9  -3  452.25   12.10
  -2  -9  -3    2.90    1.40
   2  -9   3    5.30    1.90
  -2   9  -3    2.10    1.10
   2   9   3    1.50    1.40
  -2   9  -3    2.70    1.70
  -3  -9  -3   38.80    2.80
   3  -9   3   40.00    3.90
   3   9   3   35.90    2.90
  -3   9  -3   38.30    3.40
  -3   9  -3   39.60    2.30
   4  -9   3    5.20    2.10
  -4  -9  -3    2.80    1.40
   4   9   3    4.80    1.60
  -4   9  -3    5.00    1.40
  -4   9  -3    5.00    1.90
   5  -9   3  339.37   10.90
  -5  -9  -3  357.16    9.20
   5   9   3  344.97    9.60
  -5   9  -3  361.06   10.70
  -5   9  -3  364.26    9.20
  -6  -9  -3    3.90    1.30
   6  -9   3   -0.30    1.70
  -6   9  -3    2.90    1.40
   6   9   3    4.10    1.60
  -6   9  -3    3.10    1.80
  -7  -9  -3    4.60    1.30
   7  -9   3    1.30    1.80
   7   9   3    5.40    1.80
  -7   9  -3    0.30    1.80
  -7   9  -3    3.80    1.60
  -8  -9  -3   43.20    2.50
   8  -9   3   49.70    4.30
  -8   9  -3   46.10    3.40
   8   9   3   45.20    3.60
  -8   9  -3   43.30    4.10
   9  -9   3  191.28    8.00
  -9  -9  -3  189.88    5.20
  -9   9  -3  199.48    7.70
  -9   9  -3  195.28    6.80
   9   9   3  180.18    6.70
  10  -9   3   44.20    4.50
 -10  -9  -3   41.10    2.00
 -10   9  -3   38.60    3.60
 -10   9  -3   42.80    4.40
  10   9   3   41.10    3.80
  11  -9   3   36.10    4.20
  11  -9   3   30.70    2.20
 -11   9  -3   41.10    3.90
 -11   9  -3   33.90    3.90
  11   9   3   34.00    4.80
  12  -9   3  197.08    5.60
  12  -9   3  198.78    5.90
 -12   9  -3  191.38    7.70
 -12   9  -3  200.68    8.00
  12   9   3  197.88    7.70
  13  -9   3    5.40    1.60
 -13   9  -3    5.80    2.40
  13   9   3    6.60    2.40
  14  -9   3   16.60    2.10
  14  -9   3   19.20    2.50
  14   9   3   20.90    3.30
 -14   9  -3   21.70    3.80
  15  -9   3    3.30    2.00
  15  -9   3    5.10    1.80
 -15   9  -3    6.00    2.60
  15   9   3    7.50    2.70
  16  -9   3  140.89    5.50
  16  -9   3  140.19    6.10
  16   9   3  142.39    7.20
 -16   9  -3  149.88    7.40
  17  -9   3    6.30    2.30
  17  -9   3    9.00    2.20
 -17   9  -3    7.20    2.70
  17   9   3    5.80    2.90
  18  -9   3   15.30    3.10
  18  -9   3   12.70    2.50
 -18   9  -3   11.70    3.10
  18   9   3   11.40    3.30
  19  -9   3    2.80    2.00
  19  -9   3    3.20    2.30
 -19   9  -3    0.90    2.30
  19   9   3   -0.20    2.60
  20  -9   3   56.59    4.80
  20  -9   3   59.89    4.30
  20   9   3   56.09    5.60
 -20   9  -3   45.10    5.00
  21  -9   3   12.10    2.80
  21  -9   3   19.40    3.20
 -21   9  -3   20.20    3.50
  22  -9   3   10.00    2.90
  22  -9   3   13.10    3.20
 -22   9  -3    7.30    3.20
  23  -9   3   28.60    4.20
  23  -9   3   23.00    3.40
 -23   9  -3   16.70    3.50
  24 -10  -3    6.90    3.20
  24 -10  -3   -0.20    2.30
  23 -10  -3   30.70    4.20
  23 -10  -3   39.50    3.70
  23  10  -3   30.10    4.40
  22 -10  -3   16.70    2.60
  22 -10  -3   16.30    3.30
  22 -10  -3   13.50    4.20
  22  10  -3   14.40    3.10
  21 -10  -3   37.80    4.40
  21 -10  -3   39.10    3.60
  21 -10  -3   37.90    4.60
  21  10  -3   48.60    6.80
  20 -10  -3    0.10    2.20
  20 -10  -3   -0.20    1.70
  20 -10  -3    2.20    2.40
 -20  10   3    1.20    3.30
  20  10  -3    0.50    2.10
  19 -10  -3    5.80    2.10
  19 -10  -3    4.80    2.60
  19 -10  -3    6.80    2.80
 -19  10   3    6.90    2.80
  18 -10  -3  113.89    6.10
  18 -10  -3  122.19    6.70
  18 -10  -3  114.89    4.90
 -18  10   3   98.99    6.50
  18  10  -3  106.59    5.50
  17 -10  -3   19.10    2.40
  17 -10  -3   25.20    3.50
  17 -10  -3   27.10    3.80
  17  10  -3   25.20    3.10
 -17  10   3   26.70    4.00
  16 -10  -3   86.49    5.70
  16 -10  -3   86.59    5.10
  16 -10  -3   87.29    4.10
 -16  10   3   91.49    5.80
 -16  10   3   73.69    6.20
  16  10  -3   97.99    4.90
  15 -10  -3    1.40    2.20
  15 -10  -3    3.40    2.10
  15 -10  -3    3.30    1.60
  15  10  -3    2.60    1.90
 -15  10   3    1.00    2.30
 -15  10   3   -0.60    2.40
  14 -10  -3  221.98    8.70
  14 -10  -3  221.88    7.60
  14 -10  -3  218.48    6.50
 -14  10   3  234.38   14.10
 -14  10   3  238.98    8.80
  14  10  -3  219.28    7.30
  13 -10  -3   34.70    2.60
  13 -10  -3   33.00    3.20
  13 -10  -3   35.70    3.80
 -13  10   3   43.30    4.30
  13  10  -3   37.50    3.20
 -13  10   3   23.60    3.80
  12 -10  -3  127.09    4.20
  12 -10  -3  118.19    5.10
  12 -10  -3  129.49    6.30
  12  10  -3  124.49    4.90
 -12  10   3  113.29    7.00
 -12  10   3  115.99    7.40
  11 -10  -3   18.50    2.90
  11 -10  -3   20.00    1.90
 -11  10   3   11.70    3.00
  11  10  -3   16.30    2.20
 -11  10   3   18.20    3.00
  10 -10  -3  531.55   11.70
  10 -10  -3  521.45   14.50
  10 -10  -3  533.25   12.40
 -10  10   3  513.65   14.10
  10  10  -3  531.15   12.50
 -10  10   3  497.05   15.60
   9 -10  -3   30.20    2.40
   9 -10  -3   31.30    3.60
   9 -10  -3   33.00    2.00
   9  10  -3   32.30    2.40
  -9  10   3   31.30    3.40
  -9  10   3   33.40    4.00
   9  10  -3   35.10    2.50
   8 -10  -3  153.38    6.70
   8 -10  -3  153.08    4.10
   8 -10  -3  157.78    4.50
   8  10  -3  149.59    5.00
  -8  10   3  152.68    7.40
   8  10  -3  159.38    4.80
  -8  10   3  160.88    6.30
   7 -10  -3   68.59    4.50
   7 -10  -3   74.39    2.40
  -7  10   3   65.39    4.10
   7  10  -3   63.29    3.30
   7  10  -3   64.59    2.90
  -7  10   3   58.49    4.90
   6 -10  -3  245.38    9.00
  -6  10   3  254.57    8.20
  -6  10   3  249.88    9.30
   6  10  -3  253.87    6.40
   6  10  -3  260.27    7.30
   5 -10  -3   57.69    4.20
  -5  10   3   63.49    3.90
   5  10  -3   63.09    2.50
  -5  10   3   59.49    4.50
   5  10  -3   61.49    3.40
   4 -10  -3    3.60    1.90
   4  10  -3    5.50    1.00
   4  10  -3    2.80    1.50
  -4  10   3    1.40    1.60
   3 -10  -3  365.16   10.50
  -3  10   3  349.96    9.90
   3  10  -3  342.67    8.10
   3  10  -3  356.26    9.80
   2 -10  -3  106.69    5.20
   2  10  -3  117.59    5.00
  -2  10   3  114.69    4.90
  -1 -10   3  182.58    6.80
   1 -10  -3  173.88    6.60
  -1  10   3  183.58    6.30
   1  10  -3  176.98    6.50
   0 -10  -3   11.90    2.20
   0 -10   3    9.20    2.20
   0  10  -3    9.20    2.20
   0  10  -3    9.90    1.40
   0  10   3    7.50    1.90
  -1 -10  -3  403.26   11.20
   1 -10   3  428.26   12.10
  -1  10  -3  417.06    9.80
   1  10   3  414.26   11.00
  -1  10  -3  422.96   11.80
  -2 -10  -3  130.29    5.30
   2 -10   3  127.79    6.10
  -2  10  -3  115.99    5.70
   2  10   3  134.29    5.20
  -2  10  -3  129.69    4.20
  -3 -10  -3  155.68    5.80
   3 -10   3  163.58    6.90
  -3  10  -3  157.58    5.00
  -3  10  -3  149.09    6.50
   3  10   3  152.08    5.80
  -4 -10  -3    0.30    1.40
   4 -10   3   -1.50    2.00
   4  10   3   -2.10    1.40
  -4  10  -3    0.30    1.20
  -4  10  -3    0.50    1.80
  -5 -10  -3  135.29    5.00
   5 -10   3  119.09    6.20
  -5  10  -3  133.89    4.90
  -5  10  -3  134.29    6.30
   5  10   3  129.59    5.30
   6 -10   3    1.10    2.00
  -6 -10  -3    3.60    1.50
   6  10   3    2.90    1.70
  -6  10  -3    2.10    1.50
  -6  10  -3    2.40    1.80
   7 -10   3   24.10    3.60
  -7 -10  -3   28.60    2.50
  -7  10  -3   24.30    3.10
   7  10   3   33.80    3.30
  -8 -10  -3  356.16    8.90
   8 -10   3  365.06   11.90
  -8  10  -3  372.06   11.50
  -8  10  -3  353.36   10.10
   8  10   3  348.37   10.40
   9 -10   3  228.08    9.00
  -9 -10  -3  205.98    5.80
  -9  10  -3  218.78    8.40
   9  10   3  205.38    7.50
  -9  10  -3  212.98    7.40
  10 -10   3   33.30    4.00
 -10 -10  -3   29.20    2.00
 -10  10  -3   34.40    4.10
 -10  10  -3   33.40    3.50
  11 -10   3   67.29    5.50
 -11  10  -3   70.29    4.60
  11  10   3   71.39    4.70
 -11  10  -3   76.19    5.30
  12  10   3  187.18    7.50
 -12  10  -3  175.48    7.40
 -12  10  -3  182.08    8.00
 -13  10  -3   51.29    4.80
  13  10   3   52.89    4.60
 -13  10  -3   44.70    4.40
  14 -10   3   48.00    2.70
  14 -10   3   45.70    2.90
 -14  10  -3   46.80    4.70
  14  10   3   44.80    4.50
  15 -10   3    2.70    1.30
 -15  10  -3    0.30    2.30
  15  10   3    0.10    2.40
  16 -10   3  123.59    5.10
  16 -10   3  124.39    4.60
 -16  10  -3  117.29    6.80
  16  10   3  111.49    6.70
  17 -10   3    4.50    1.70
  17 -10   3    1.90    1.70
  17  10   3    7.20    2.80
 -17  10  -3    4.80    2.70
  18 -10   3   29.20    2.90
  18 -10   3   35.50    3.40
  18  10   3   36.00    6.30
 -18  10  -3   34.10    4.30
  19 -10   3   17.20    2.90
  19 -10   3   18.70    2.80
  19  10   3   19.50    3.80
 -19  10  -3   18.10    3.50
  20 -10   3   57.19    4.70
  20 -10   3   62.89    4.30
 -20  10  -3   58.69    5.60
  20  10   3   68.39    7.60
  21 -10   3    7.00    2.60
  21 -10   3    9.10    3.40
 -21  10  -3   11.40    3.10
  22 -10   3   13.20    3.10
  22 -10   3   16.60    2.80
 -22  10  -3   14.00    3.70
  23 -11  -3   21.50    2.90
  22 -11  -3   22.20    2.90
  22 -11  -3   28.10    3.90
  22  11  -3   27.40    4.00
  21 -11  -3   44.50    4.40
  21 -11  -3   41.20    3.90
  21  11  -3   49.20    4.80
  20 -11  -3   -0.90    2.60
  20 -11  -3    3.50    2.10
  20 -11  -3   11.30    2.70
 -20  11   3    7.90    3.20
  20  11  -3    3.80    2.50
  19 -11  -3   22.60    2.70
  19 -11  -3   19.00    3.10
  19 -11  -3   11.90    3.30
  19  11  -3   12.80    2.80
  18 -11  -3  123.49    7.10
  18 -11  -3  126.69    4.90
  18 -11  -3  124.19    6.10
  18  11  -3  125.29    5.90
 -18  11   3  120.49    7.10
  17 -11  -3   10.80    2.00
  17 -11  -3   16.20    3.40
  17 -11  -3   12.00    2.60
 -17  11   3   10.50    3.00
  17  11  -3   14.10    2.80
  16 -11  -3   11.00    2.70
  16 -11  -3   14.00    2.10
  16 -11  -3   17.30    2.60
 -16  11   3   17.90    3.30
  16  11  -3   16.80    2.90
  15 -11  -3   32.80    4.00
  15 -11  -3   40.70    2.90
  15 -11  -3   39.60    3.60
 -15  11   3   32.30    4.40
  15  11  -3   38.60    3.80
 -15  11   3   42.20    4.60
  14 -11  -3  274.97    8.20
  14 -11  -3  283.17   10.10
  14 -11  -3  264.87    7.20
  14  11  -3  259.37    9.50
 -14  11   3  255.87   11.00
 -14  11   3  266.07    9.80
  13 -11  -3    7.60    1.50
  13 -11  -3    6.00    1.80
  13 -11  -3    6.10    2.50
 -13  11   3    5.10    2.50
 -13  11   3    4.90    2.80
  13  11  -3    4.30    2.00
  12 -11  -3  112.19    4.30
  12 -11  -3  115.09    3.70
  12 -11  -3  111.69    6.20
 -12  11   3   92.89    5.60
  12  11  -3  111.79    4.80
 -12  11   3  101.89    6.90
  11 -11  -3   10.00    1.40
  11 -11  -3    8.90    1.60
  11 -11  -3   10.40    2.60
  11  11  -3   11.50    2.10
 -11  11   3    3.30    2.90
 -11  11   3    9.40    2.90
  10 -11  -3  261.87    9.30
  10 -11  -3  254.37    6.50
  10 -11  -3  271.47    6.80
  10  11  -3  257.97    7.40
 -10  11   3  244.78    8.80
 -10  11   3  231.98   10.10
   9 -11  -3    6.00    2.20
   9  11  -3    4.20    1.50
  -9  11   3    4.70    2.70
   9  11  -3    3.60    1.50
  -9  11   3    1.30    2.10
   8 -11  -3  189.18    7.60
  -8  11   3  177.58    7.00
   8  11  -3  173.58    5.40
  -8  11   3  176.38    8.20
   8  11  -3  183.48    5.90
   7 -11  -3  163.08    6.90
   7  11  -3  159.88    5.50
   7  11  -3  155.98    4.90
  -7  11   3  161.08    6.60
  -7  11   3  151.78    7.50
   6 -11  -3  117.39    5.90
   6  11  -3  118.59    4.00
  -6  11   3  106.99    6.20
  -6  11   3  121.79    5.50
   6  11  -3  124.89    4.90
   5 -11  -3   17.10    3.00
  -5  11   3   13.00    2.60
   5  11  -3   11.90    1.50
   5  11  -3   11.50    2.00
   4 -11  -3  167.08    7.00
  -4  11   3  168.88    6.50
   4  11  -3  158.98    4.70
   4  11  -3  170.88    6.20
   3 -11  -3  243.48    8.50
   3  11  -3  241.88    7.80
   3  11  -3  244.68    6.30
  -3  11   3  241.88    8.00
   2 -11  -3  224.28    7.90
  -2  11   3  216.58    7.40
   2  11  -3  222.38    7.50
   2  11  -3  215.58    5.90
   1 -11  -3   60.19    4.30
  -1  11   3   70.09    4.10
   1  11  -3   73.09    4.40
   1  11  -3   70.09    3.00
   0 -11   3    0.70    1.70
   0 -11  -3    1.70    1.70
   0  11   3   -0.60    1.60
   0  11  -3    2.60    1.90
   0  11  -3    3.50    1.20
   1 -11   3  175.18    7.20
  -1 -11  -3  173.08    6.50
   1  11   3  168.18    6.30
  -1  11  -3  169.18    5.20
  -1  11  -3  168.88    6.80
   2 -11   3   77.19    5.10
  -2 -11  -3   77.59    4.40
   2  11   3   75.29    4.30
  -2  11  -3   74.49    4.80
  -2  11  -3   75.99    3.40
   3 -11   3  309.97   10.40
  -3 -11  -3  292.87    8.90
  -3  11  -3  307.87    8.20
   3  11   3  306.77    9.20
  -3  11  -3  291.07    9.80
   4 -11   3   91.39    5.70
  -4 -11  -3   90.19    4.30
  -4  11  -3   91.49    5.30
   4  11   3   86.59    4.60
  -4  11  -3   86.79    3.90
  -5 -11  -3  110.89    4.60
   5 -11   3  110.09    6.20
   5  11   3  110.59    5.20
  -5  11  -3  108.99    5.90
  -5  11  -3  116.89    4.60
   6 -11   3   20.30    3.30
  -6 -11  -3   26.30    2.60
   6  11   3   31.10    3.30
  -6  11  -3   27.90    2.80
  -6  11  -3   27.80    3.80
   7 -11   3  251.27    9.70
  -7 -11  -3  251.87    7.20
  -7  11  -3  255.27    7.90
  -7  11  -3  245.78    9.20
   7  11   3  248.18    8.40
  -8 -11  -3   93.29    3.80
   8 -11   3   98.19    6.30
  -8  11  -3   93.69    4.80
  -8  11  -3  100.99    6.00
   8  11   3  105.29    5.30
   9 -11   3  204.28    8.90
  -9 -11  -3  196.28    5.70
  -9  11  -3  214.88   10.40
  -9  11  -3  206.98    7.30
  10 -11   3    6.90    2.80
 -10 -11  -3   11.70    1.50
  10  11   3    8.80    2.50
 -10  11  -3    6.40    2.50
 -10  11  -3    7.70    2.40
 -11  11  -3   50.09    4.90
  11  11   3   52.09    4.60
 -12  11  -3   79.59    5.90
 -12  11  -3   69.09    4.90
  12  11   3   80.79    5.30
 -13  11  -3   88.39    6.00
  13  11   3   82.69    5.60
 -13  11  -3   83.59    5.50
 -14  11  -3   81.79    5.90
  14  11   3   75.89    5.50
 -15  11  -3   11.00    3.10
  15  11   3   15.10    3.20
  16  11   3   72.19    5.60
 -16  11  -3   73.79    6.10
 -17  11  -3   14.80    3.50
  18 -11   3   37.00    3.80
  18 -11   3   35.50    2.80
 -18  11  -3   28.50    4.30
  18  11   3   33.10    4.70
  19 -11   3    2.10    1.70
 -19  11  -3    1.00    2.40
  19  11   3    3.90    2.40
  20 -11   3   84.49    4.30
  20 -11   3   85.69    4.30
 -20  11  -3   79.69    6.50
  21 -11   3    6.90    2.10
 -21  11  -3   -1.90    4.00
  22 -12  -3   30.70    3.30
  22 -12  -3   31.30    3.80
  21 -12  -3   34.60    3.80
  21  12  -3   42.70    4.70
  20 -12  -3   44.60    3.50
  20 -12  -3   40.30    3.90
 -20  12   3   44.40    5.30
  20  12  -3   43.60    5.30
  19 -12  -3   12.10    2.60
  19 -12  -3   16.30    2.30
 -19  12   3   11.70    3.30
  19  12  -3   13.60    2.70
  18 -12  -3   45.50    3.20
  18 -12  -3   45.30    3.80
  18 -12  -3   41.60    4.70
  18  12  -3   42.50    4.20
  17 -12  -3   46.80    3.00
  17 -12  -3   49.00    3.60
  17 -12  -3   47.30    4.90
 -17  12   3   57.79    5.10
  17  12  -3   52.69    4.40
  16 -12  -3   72.79    5.80
  16 -12  -3   64.09    3.70
  16 -12  -3   65.19    3.10
  16  12  -3   54.29    4.40
 -16  12   3   64.59    5.10
  15 -12  -3   -1.90    2.80
  15 -12  -3    1.90    1.20
  15 -12  -3    4.00    2.10
  15  12  -3    1.90    2.10
 -15  12   3    3.80    2.10
  14 -12  -3   51.39    2.90
  14 -12  -3   52.39    5.10
  14 -12  -3   49.40    2.50
  14  12  -3   45.80    3.80
 -14  12   3   57.69    4.80
  13 -12  -3    0.50    2.00
 -13  12   3    2.40    2.10
  12 -12  -3   60.99    5.10
 -12  12   3   55.69    4.60
 -12  12   3   51.09    5.60
  12  12  -3   57.39    3.90
  11 -12  -3   29.30    3.80
  11  12  -3   27.30    2.80
 -11  12   3   15.00    3.70
 -11  12   3   21.80    3.30
  10 -12  -3  163.58    7.30
  10  12  -3  157.18    5.50
 -10  12   3  124.89    7.80
 -10  12   3  158.28    6.90
   9 -12  -3   85.29    5.60
  -9  12   3   86.09    5.10
   9  12  -3   85.99    4.00
  -9  12   3   75.59    9.50
   8 -12  -3   68.59    5.00
   8  12  -3   68.39    3.50
  -8  12   3   69.39    4.60
   8  12  -3   63.59    3.70
   7 -12  -3    1.50    1.90
   7  12  -3    0.70    1.40
   7  12  -3    1.40    1.40
  -7  12   3    2.40    2.00
   6 -12  -3  379.36   11.80
   6  12  -3  376.06   10.40
   6  12  -3  385.56    9.50
  -6  12   3  372.56   11.20
   5 -12  -3  115.49    6.10
   5  12  -3  123.49    4.40
   5  12  -3  130.39    5.40
  -5  12   3  128.19    5.80
   4 -12  -3   18.20    3.10
   4  12  -3   17.30    2.00
  -4  12   3   17.30    2.80
   4  12  -3   19.10    2.60
   3 -12  -3    3.30    2.00
   3  12  -3    5.60    1.50
   3  12  -3    5.20    1.80
  -3  12   3    4.60    2.10
   2 -12  -3   70.39    4.70
   2  12  -3   73.79    4.50
  -2  12   3   74.69    4.40
   2  12  -3   67.89    3.20
   1 -12  -3   98.09    6.20
   1  12  -3   94.79    3.80
   1  12  -3  102.99    5.30
  -1  12   3  101.19    4.90
   0 -12  -3    3.60    2.00
   0  12  -3    6.30    1.60
   0  12   3    3.10    1.90
   0  12  -3    4.30    2.00
  -1 -12  -3  135.19    6.00
   1  12   3  142.79    5.90
  -1  12  -3  143.69    6.50
  -1  12  -3  140.69    4.90
  -2 -12  -3    8.10    2.10
   2 -12   3    4.20    2.40
  -2  12  -3    7.90    1.80
   2  12   3    5.40    2.10
  -2  12  -3    5.10    2.10
   3 -12   3   85.29    5.50
  -3 -12  -3   77.89    4.30
  -3  12  -3   64.79    4.90
  -3  12  -3   76.89    3.80
   3  12   3   80.99    4.60
  -4 -12  -3    9.90    2.10
   4 -12   3   11.20    2.90
   4  12   3    7.70    2.30
  -4  12  -3    8.00    2.50
  -4  12  -3    9.40    1.90
   5 -12   3  376.66   12.50
  -5 -12  -3  375.86   10.30
  -5  12  -3  382.46   12.10
  -5  12  -3  380.46   10.30
   5  12   3  379.66   11.10
  -6 -12  -3   22.20    2.50
   6 -12   3   22.40    3.70
  -6  12  -3   19.10    2.70
  -6  12  -3   14.90    3.10
   6  12   3   23.30    3.10
   7 -12   3   91.29    6.20
  -7 -12  -3   84.69    4.00
  -7  12  -3   90.09    4.70
  -7  12  -3   87.19    6.60
   7  12   3   97.89    5.10
   8 -12   3    3.90    2.50
  -8 -12  -3    6.50    1.50
  -8  12  -3    2.60    2.60
   8  12   3    4.50    2.00
  -8  12  -3    3.50    1.90
  -9 -12  -3  131.09    4.70
  -9  12  -3  138.59    7.20
  -9  12  -3  144.39    6.20
   9  12   3  130.99    6.30
 -10 -12  -3    2.40    1.30
 -10  12  -3    4.90    2.20
 -10  12  -3    2.70    2.60
  10  12   3    5.80    2.50
 -11  12  -3   48.20    4.90
  11  12   3   49.50    4.60
 -11  12  -3   47.00    4.30
 -12  12  -3   57.79    4.70
  12  12   3   54.89    4.80
 -12  12  -3   57.39    5.30
  13  12   3    6.10    2.40
 -13  12  -3   10.70    2.80
 -13  12  -3    2.10    2.30
 -14  12  -3    4.80    2.80
 -14  12  -3    4.90    2.50
  14  12   3    3.70    2.40
  15  12   3   41.90    4.80
 -15  12  -3   36.80    4.80
 -16  12  -3  113.39    7.30
  16  12   3  136.29   11.90
  17  12   3    6.50    3.20
 -17  12  -3    1.20    2.60
 -18  12  -3   33.20    4.80
  18  12   3   35.80    4.90
 -19  12  -3    5.20    5.60
 -20  12  -3   53.89    5.90
  21 -13  -3    1.90    2.00
  21 -13  -3    6.50    1.70
  20 -13  -3   46.20    3.40
  20 -13  -3   43.70    3.00
  20  13  -3   46.00    5.00
  19 -13  -3   18.40    1.90
  19 -13  -3   27.40    2.60
 -19  13   3   13.70    3.70
  18  13  -3   26.70    3.50
 -18  13   3   25.40    4.20
  17  13  -3   -0.40    2.20
  16 -13  -3   11.40    3.20
  16  13  -3    6.00    2.60
 -16  13   3    8.20    3.10
  15 -13  -3    4.50    2.80
  15  13  -3    3.70    2.20
 -15  13   3    3.50    2.60
  14 -13  -3   36.90    4.70
  14  13  -3   37.10    3.70
 -14  13   3   36.50    4.50
  13 -13  -3   12.90    3.80
  13  13  -3   14.90    2.50
 -13  13   3   11.40    3.10
  12 -13  -3   38.00    4.50
 -12  13   3   45.50    4.60
  12  13  -3   41.00    4.10
  11 -13  -3   12.00    2.90
 -11  13   3   13.70    3.20
  11  13  -3   17.70    2.40
  10 -13  -3   50.39    5.00
  10  13  -3   49.50    3.50
 -10  13   3   45.20    4.50
   9 -13  -3   47.40    4.80
  -9  13   3   55.29    4.70
   9  13  -3   51.09    3.50
   8 -13  -3   62.39    5.20
  -8  13   3   68.19    6.40
   8  13  -3   62.59    3.60
   8  13  -3   72.19    4.10
   7 -13  -3   26.10    3.80
   7  13  -3   25.50    2.50
   7  13  -3   22.30    2.70
  -7  13   3   30.20    3.50
   6 -13  -3    0.10    2.10
  -6  13   3    4.20    2.20
   6  13  -3    2.60    1.70
   6  13  -3    2.30    1.50
   5 -13  -3   31.30    3.70
   5  13  -3   40.50    2.90
  -5  13   3   37.70    3.90
   5  13  -3   38.30    3.40
   4 -13  -3   69.59    5.00
   4  13  -3   68.89    3.50
  -4  13   3   75.29    4.80
   4  13  -3   69.59    4.40
   3 -13  -3   17.90    3.00
  -3  13   3   16.00    2.90
   3  13  -3   19.40    2.20
   3  13  -3   13.30    2.60
   2 -13  -3   18.30    3.00
   2  13  -3   13.50    2.70
   2  13  -3   16.70    2.10
  -2  13   3   21.20    3.10
   1 -13  -3   39.60    4.00
   1  13  -3   42.10    4.00
  -1  13   3   42.60    3.90
   1  13  -3   38.20    2.80
   0 -13  -3    1.50    1.90
   0  13  -3   -0.60    1.80
   0  13  -3    0.40    1.40
   0  13   3    1.60    2.00
  -1 -13  -3   17.90    2.90
  -1  13  -3   16.20    3.10
  -1  13  -3   17.50    2.20
   1  13   3   13.30    2.60
  -2  13  -3   -1.00    1.80
   2  13   3   -2.30    1.80
  -2  13  -3    3.00    1.50
  -3 -13  -3  102.99    5.10
  -3  13  -3   91.49    5.90
   3  13   3   99.49    5.40
  -3  13  -3  102.19    4.50
  -4 -13  -3   20.20    2.70
  -4  13  -3   19.50    2.60
   4  13   3   19.50    3.20
  -5 -13  -3   20.10    2.50
   5  13   3   15.90    3.00
  -5  13  -3   22.70    3.70
  -5  13  -3   21.00    2.70
  -6 -13  -3   -1.00    1.40
  -6  13  -3    1.10    2.40
  -6  13  -3   -0.60    1.70
  -7 -13  -3  160.78    5.90
   7  13   3  179.78    7.50
  -7  13  -3  179.68    8.30
  -7  13  -3  175.98    6.70
  -8 -13  -3   -0.50    1.30
  -8  13  -3   -3.00    2.00
  -8  13  -3    1.90    1.70
   8  13   3   -1.10    2.00
  -9 -13  -3   38.70    2.80
  -9  13  -3   42.10    3.80
   9  13   3   45.50    4.60
  -9  13  -3   32.30    4.10
 -10  13  -3    0.40    2.10
  10  13   3    5.40    2.40
 -10  13  -3   -0.30    2.10
 -11  13  -3   78.19    5.30
  11  13   3   84.29    5.70
 -11  13  -3   89.19    6.30
 -12  13  -3    0.90    2.30
 -12  13  -3    4.00    2.70
  12  13   3    3.50    2.30
  13  13   3    9.00    3.20
 -13  13  -3    4.50    2.60
 -13  13  -3    7.90    2.90
 -14  13  -3   23.00    4.10
 -14  13  -3   36.00    4.40
  14  13   3   37.30    4.50
 -15  13  -3   11.30    3.40
  16  13   3   30.90    4.30
 -16  13  -3   21.10    3.80
  17  13   3   20.00    3.50
 -17  13  -3    5.70    5.70
 -18  13  -3   29.00    4.50
  19  14  -3    4.20    2.60
 -18  14   3    6.40    3.30
  17  14  -3   11.70    3.10
 -17  14   3   12.30    3.40
  16  14  -3   29.00    3.60
 -16  14   3   34.10    5.80
  15  14  -3    7.40    2.30
 -15  14   3    5.40    2.90
  14 -14  -3   14.70    3.50
  14  14  -3   17.10    2.90
 -14  14   3   12.00    3.20
  13 -14  -3   16.00    3.60
 -13  14   3   12.80    3.20
  13  14  -3   19.80    3.00
  12 -14  -3    0.70    2.30
  12  14  -3   -1.10    1.70
 -12  14   3   -2.70    1.60
  11 -14  -3   -0.60    2.30
  11  14  -3    1.80    1.90
 -11  14   3   -0.90    2.10
  10  14  -3    7.60    2.00
 -10  14   3    6.30    2.40
   9 -14  -3   33.50    4.30
  -9  14   3   34.90    4.20
   9  14  -3   41.00    3.50
   8 -14  -3   27.50    3.90
   8  14  -3   31.00    3.00
  -8  14   3   26.40    3.70
   7 -14  -3   12.80    3.10
  -7  14   3    9.50    2.60
   7  14  -3    8.50    2.20
   7  14  -3   11.80    2.20
   6 -14  -3    1.50    2.10
   6  14  -3    4.70    2.00
  -6  14   3    2.30    2.00
   6  14  -3    1.60    1.60
   5 -14  -3   33.60    4.10
   5  14  -3   39.40    3.70
   5  14  -3   33.30    3.10
   4 -14  -3   30.10    3.90
   4  14  -3   29.70    2.80
   4  14  -3   29.50    3.60
  -4  14   3   28.00    3.60
   3 -14  -3    1.70    2.10
   3  14  -3   -0.10    1.80
   3  14  -3    0.70    1.60
  -3  14   3    3.60    2.20
   2 -14  -3    3.40    2.20
   2  14  -3    3.70    1.70
   2  14  -3    0.90    2.00
  -2  14   3    8.10    2.40
   1 -14  -3   26.40    3.40
   1  14  -3   31.50    2.90
   1  14  -3   34.40    4.00
  -1  14   3   28.70    3.70
   0 -14  -3    3.50    2.10
   0  14   3    2.90    2.30
   0  14  -3    5.50    1.80
   0  14  -3    3.70    2.20
  -1 -14  -3   15.40    2.70
   1  14   3   13.00    2.90
  -1  14  -3   19.10    2.50
  -2 -14  -3    1.90    1.70
  -2  14  -3    0.70    1.70
   2  14   3    1.80    2.10
  -2  14  -3    0.00    2.00
  -3 -14  -3   46.00    3.80
   3  14   3   57.09    5.60
  -3  14  -3   55.79    3.70
  -3  14  -3   47.60    4.80
  -4 -14  -3    2.30    1.90
   4  14   3    6.60    2.60
  -4  14  -3    2.80    2.30
  -4  14  -3    2.00    1.90
  -5 -14  -3   -1.40    1.60
  -5  14  -3    0.10    2.40
  -5  14  -3    2.00    1.80
   5  14   3    1.60    1.90
  -6 -14  -3    2.70    1.60
  -6  14  -3    0.90    1.90
   6  14   3    4.10    2.30
  -6  14  -3    2.20    2.50
  -7 -14  -3   64.69    3.90
  -7  14  -3   64.59    5.70
   7  14   3   69.89    5.20
  -7  14  -3   71.49    4.70
  -8 -14  -3    1.20    1.50
   8  14   3    2.00    2.40
  -8  14  -3    5.00    2.20
  -8  14  -3    3.70    2.30
  -9  14  -3    6.60    2.30
   9  14   3    3.40    2.40
  -9  14  -3   -1.50    2.30
  10  14   3    1.40    2.20
 -10  14  -3    0.50    1.90
 -10  14  -3   -0.90    2.20
[truncated: 24,120,413 more chars]
